# Supplementary material for: Variable impact of geochemical gradients on the functional potential of bacteria, archaea, and phages from the permanently stratified Lac Pavin
Source: Microbiome. 2023 Jan 25;11:14. doi: 10.1186/s40168-022-01416-7 (PMC9875498; doi:10.1186/s40168-022-01416-7)
Supplement: Supplementary file 3 — Additional file 2: Table S1. Characteristics of metagenomic samples analyzed in this study. Perc_reads_* columns indicate the percentage of reads that map stringently (95% identity) to the dereplicated archaeal/bacterial or phage genome set, respectively. Table S2. Phylogenetic affiliation and relative abundance of ribosomal protein S3 (rps3) 'species groups' used to define community composition. Table S3. Characteristics of bacterial and archaeal genomes analyzed in this study. Table S4. Metabolic HMMs involved in carbon metabolism and manually-assigned score thresholds. Table S5. Presence of metabolic HMMs/pathways across the bacterial/archaeal genome set, and their abundance by sample percentage_relative_coverage refers to the percent of total coverage of all genomes in the quality-filtered, non-redundant set within a sample attributable to a given genome. Table S6. Phylogenetic affiliation, form affiliation, and relative abundance of RuBisCO genes across samples percentage_relative_coverage refers to the percent of all coverage to RuBisCO-containing scaffolds within a sample attributable to a given scaffold. Table S7. Relative abundance (percentage relative coverage of all genomes in the non-redundant set) of CPR bacteria genomes across samples. Table S8. Metrics of enrichment for CPR protein families by lake compartment. Table S9. Characteristics of phage genomes analyzed in this study. Table S10. Relative abundance (percentage relative coverage of all genomes in the non-redundant set) of phage genomes across samples. Table S11. Metrics of enrichment for phage protein families by lake compartment. Table S12. Characteristics of Methylobacter/phage pmoC sequences analyzed in this study. [file 40168_2022_1416_MOESM2_ESM.xlsx]

## Sheet: Description
Description of Supplementary Tables
Table S1. Characteristics of metagenomic samples analyzed in this study. Perc_reads_* columns indicate the percentage of reads that map stringently (95% identity) to the dereplicated archaeal/bacterial or phage genome set, respectively.
Table S2. Phylogenetic affiliation and relative abundance of ribosomal protein S3 (rps3) 'species groups' used to define community composition.
percentage_relative_coverage refers to the percent of all coverage to rpS3-containing scaffolds within a sample that is attributable to a given species group.
Table S3. Characteristics of bacterial and archaeal genomes analyzed in this study.
Table S4. Metabolic HMMs involved in carbon metabolism and manually-assigned score thresholds.
Table S5. Presence of metabolic HMMs/pathways across the bacterial/archaeal genome set, and their abundance by sample.
percentage_relative_coverage refers to the percent of total coverage of all genomes in the quality-filtered, non-redundant set within a sample attributable to a given genome.
Table S6. Phylogenetic affiliation, form affiliation, and relative abundance of RuBisCO genes across samples.
percentage_relative_coverage refers to the percent of all coverage to RuBisCO-containing scaffolds within a sample attributable to a given scaffold.
Table S7. Relative abundance (percentage relative coverage of all genomes in the non-redundant set) of CPR bacteria genomes across samples.
Table S8. Metrics of enrichment for CPR protein families by lake compartment.
Table S9. Characteristics of phage genomes analyzed in this study.
Table S10. Relative abundance (percentage relative coverage of all genomes in the non-redundant set) of phage genomes across samples.
Table S11. Metrics of enrichment for phage protein families by lake compartment.
Table S12. Characteristics of Methylobacter/phage pmoC sequences analyzed in this study.

## Sheet: Table S1
bioproject	biosample_accession	sra_accession	sample_name	sample_type	depth	size_fraction	collection_date	sequencer	read_length	read_pairs	reads_gbp	perc_reads_arc_bac	perc_reads_phage
PRJNA852163	SAMN29853479	SRR20698653	LacPavin_0920_WC12	water column	12 m	0.2 µm - 20 µm	2019-10-29	NovaSeq S4	150 PE	51973925	15.5922	21.4262	1.2355
PRJNA852163	SAMN29853480	SRR20698652	LacPavin_0818_WC40	water column	40 m	>0.2 µm	2017-10-10	HiSeq 4000	150 PE	77881525	23.3645	38.8494	3.69188
PRJNA852163	SAMN29853481	SRR20698644	LacPavin_0818_WC45	water column	45 m	>0.2 µm	2017-10-10	HiSeq 4000	150 PE	78054055	23.4162	46.2595	1.752
PRJNA852163	SAMN29853482	SRR20698643	LacPavin_0818_WC50	water column	50 m	>0.2 µm	2017-10-10	HiSeq 4000	150 PE	88889970	26.667	49.5922	1.27743
PRJNA852163	SAMN29853483	SRR20698642	LacPavin_0419_WC53	water column	53 m	>0.2 µm	2018-10-18	HiSeq 4000	150 PE	47248208	14.1745	51.0767	2.99318
PRJNA852163	SAMN29853484	SRR20698641	LacPavin_0818_WC55	water column	55 m	>0.2 µm	2017-10-10	HiSeq 4000	150 PE	43643865	13.0932	41.487	1.36607
PRJNA852163	SAMN29853485	SRR20698640	LacPavin_0920_WC57	water column	57 m	0.2 µm - 20 µm	2019-10-29	NovaSeq S4	150 PE	66372319	19.9117	40.5161	1.13862
PRJNA852163	SAMN29853486	SRR20698639	LacPavin_0419_WC70S	water column	70 m	30 kda - 0.2 µm	2018-10-18	HiSeq 4000	150 PE	54498173	16.3495	26.6148	1.38473
PRJNA852163	SAMN29853487	SRR20698638	LacPavin_0419_WC70L	water column	70 m	>0.2 µm	2018-10-18	HiSeq 4000	150 PE	49452483	14.8357	41.4909	0.30058
PRJNA852163	SAMN29853488	SRR20698637	LacPavin_0920_WC70	water column	70 m	>0.2 µm	2019-10-29	NovaSeq S4	150 PE	62866220	18.8599	32.3324	0.379239
PRJNA852163	SAMN29853489	SRR20698651	LacPavin_0419_WC90	water column	90 m	>0.2 µm	2018-10-18	HiSeq 4000	150 PE	54087720	16.2263	35.5347	0.1949
PRJNA852163	SAMN29853490	SRR20698650	LacPavin_0920_WC90	water column	90 m	>0.2 µm	2019-10-29	NovaSeq S4	150 PE	64574207	19.3723	24.7086	0.206884
PRJNA852163	SAMN29853581	SRR20698649	LacPavin_0920_SED1	sediment	3-5 cm	n/a	2019-10-29	NovaSeq S4	150 PE	54535152	16.3605	11.2894	0.690636
PRJNA852163	SAMN29853582	SRR20698648	LacPavin_0920_SED2	sediment	10-13 cm	n/a	2019-10-29	NovaSeq S4	150 PE	70014612	21.0044	14.6347	0.923959
PRJNA852163	SAMN29853583	SRR20698647	LacPavin_0920_SED3	sediment	20-24 cm	n/a	2019-10-29	NovaSeq S4	150 PE	150805783	45.2417	14.7729	0.784612
PRJNA852163	SAMN29853584	SRR20698646	LacPavin_0920_SED4	sediment	32-36 cm	n/a	2019-10-29	NovaSeq S4	150 PE	101580851	30.4743	16.0646	1.16216
PRJNA852163	SAMN29853585	SRR20698645	LacPavin_0920_SED5	sediment	54-58 cm	n/a	2019-10-29	NovaSeq S4	150 PE	116354787	34.9064	15.1289	1.71892

## Sheet: Table S2
sample	species_group	representative_scaffold	curated_taxonomy	percentage_relative_coverage
LacPavin_0419_WC53	sg241	LacPavin_0419_WC53_scaffold_350812	Acidobacteria	0.0678158
LacPavin_0419_WC53	sg96	LacPavin_0419_WC53_scaffold_414968	Acidobacteria	0.380687
LacPavin_0419_WC53	sg35	LacPavin_0818_WC45_scaffold_534239	Acidobacteria	0.131646
LacPavin_0419_WC53	sg101	LacPavin_0818_WC50_scaffold_223816	Acidobacteria	0.0474287
LacPavin_0419_WC53	sg120	LacPavin_0818_WC40_scaffold_1295986	Acidobacteria	0.0850011
LacPavin_0419_WC53	sg431	LacPavin_0419_WC53_scaffold_23919	Actinobacteria	0.386507
LacPavin_0419_WC53	sg112	LacPavin_0419_WC53_scaffold_46600	Actinobacteria	2.2719
LacPavin_0419_WC53	sg106	LacPavin_0419_WC53_scaffold_61468	Actinobacteria	0.490959
LacPavin_0419_WC53	sg15	LacPavin_0419_WC53_scaffold_74747	Actinobacteria	0.710889
LacPavin_0419_WC53	sg62	LacPavin_0419_WC53_scaffold_99945	Actinobacteria	0.401115
LacPavin_0419_WC53	sg162	LacPavin_0419_WC53_scaffold_110169	Actinobacteria	0.526693
LacPavin_0419_WC53	sg265	LacPavin_0419_WC53_scaffold_112693	Actinobacteria	1.00797
LacPavin_0419_WC53	sg184	LacPavin_0419_WC53_scaffold_160080	Actinobacteria	0.179286
LacPavin_0419_WC53	sg1101	LacPavin_0419_WC53_scaffold_175540	Actinobacteria	0.164154
LacPavin_0419_WC53	sg306	LacPavin_0419_WC53_scaffold_193180	Actinobacteria	0.388817
LacPavin_0419_WC53	sg445	LacPavin_0419_WC53_scaffold_250648	Actinobacteria	0.115235
LacPavin_0419_WC53	sg174	LacPavin_0419_WC53_scaffold_334822	Actinobacteria	0.138396
LacPavin_0419_WC53	sg465	LacPavin_0419_WC53_scaffold_385147	Actinobacteria	1.14106
LacPavin_0419_WC53	sg262	LacPavin_0920_WC90_scaffold_630814	Actinobacteria	0.191025
LacPavin_0419_WC53	sg294	LacPavin_0920_WC12_scaffold_227198	Actinobacteria	0.599048
LacPavin_0419_WC53	sg1159	LacPavin_0920_WC12_scaffold_451199	Actinobacteria	0.135178
LacPavin_0419_WC53	sg447	LacPavin_0920_WC57_scaffold_93996	Actinobacteria	2.07164
LacPavin_0419_WC53	sg134	LacPavin_0920_WC57_scaffold_689090	Actinobacteria	9.71272
LacPavin_0419_WC53	sg139	LacPavin_0818_WC45_scaffold_32728	Actinobacteria	0.108571
LacPavin_0419_WC53	sg240	LacPavin_0818_WC45_scaffold_231151	Actinobacteria	0.130312
LacPavin_0419_WC53	sg289	LacPavin_0818_WC45_scaffold_248550	Actinobacteria	0.0474316
LacPavin_0419_WC53	sg185	LacPavin_0818_WC45_scaffold_258923	Actinobacteria	0.0650953
LacPavin_0419_WC53	sg1696	LacPavin_0818_WC45_scaffold_594846	Actinobacteria	0.211278
LacPavin_0419_WC53	sg276	LacPavin_0818_WC45_scaffold_728056	Actinobacteria	0.066023
LacPavin_0419_WC53	sg82	LacPavin_0818_WC55_scaffold_164890	Actinobacteria	8.01119
LacPavin_0419_WC53	sg395	LacPavin_0818_WC55_scaffold_289473	Actinobacteria	0.0408712
LacPavin_0419_WC53	sg415	LacPavin_0818_WC50_scaffold_63884	Actinobacteria	0.153243
LacPavin_0419_WC53	sg218	LacPavin_0818_WC50_scaffold_77212	Actinobacteria	0.182292
LacPavin_0419_WC53	sg228	LacPavin_0818_WC50_scaffold_111800	Actinobacteria	0.166049
LacPavin_0419_WC53	sg78	LacPavin_0818_WC50_scaffold_159988	Actinobacteria	0.0778453
LacPavin_0419_WC53	sg308	LacPavin_0818_WC50_scaffold_172646	Actinobacteria	0.112674
LacPavin_0419_WC53	sg192	LacPavin_0818_WC50_scaffold_192761	Actinobacteria	0.0934349
LacPavin_0419_WC53	sg14	LacPavin_0818_WC50_scaffold_195811	Actinobacteria	0.835341
LacPavin_0419_WC53	sg1582	LacPavin_0818_WC50_scaffold_234438	Actinobacteria	0.250011
LacPavin_0419_WC53	sg194	LacPavin_0818_WC50_scaffold_529950	Actinobacteria	0.124565
LacPavin_0419_WC53	sg34	LacPavin_0818_WC50_scaffold_663765	Actinobacteria	0.141952
LacPavin_0419_WC53	sg344	LacPavin_0818_WC50_scaffold_729470	Actinobacteria	0.130361
LacPavin_0419_WC53	sg217	LacPavin_0818_WC50_scaffold_883417	Actinobacteria	0.108841
LacPavin_0419_WC53	sg173	LacPavin_0818_WC50_scaffold_1005463	Actinobacteria	0.186146
LacPavin_0419_WC53	sg153	LacPavin_0818_WC40_scaffold_26752	Actinobacteria	0.232016
LacPavin_0419_WC53	sg205	LacPavin_0818_WC40_scaffold_91061	Actinobacteria	0.0767296
LacPavin_0419_WC53	sg221	LacPavin_0818_WC40_scaffold_100649	Actinobacteria	0.166493
LacPavin_0419_WC53	sg1768	LacPavin_0818_WC40_scaffold_126844	Actinobacteria	4.29256
LacPavin_0419_WC53	sg84	LacPavin_0818_WC40_scaffold_267723	Actinobacteria	0.285256
LacPavin_0419_WC53	sg338	LacPavin_0818_WC40_scaffold_290856	Actinobacteria	0.23462
LacPavin_0419_WC53	sg422	LacPavin_0818_WC40_scaffold_378952	Actinobacteria	0.0634012
LacPavin_0419_WC53	sg145	LacPavin_0818_WC40_scaffold_404450	Actinobacteria	0.126289
LacPavin_0419_WC53	sg68	LacPavin_0818_WC40_scaffold_494570	Actinobacteria	0.133145
LacPavin_0419_WC53	sg157	LacPavin_0818_WC40_scaffold_589577	Actinobacteria	0.174976
LacPavin_0419_WC53	sg169	LacPavin_0818_WC40_scaffold_914447	Actinobacteria	0.0739517
LacPavin_0419_WC53	sg190	LacPavin_0920_SED3_scaffold_13969	Actinobacteria	0.105019
LacPavin_0419_WC53	sg267	LacPavin_0920_SED3_scaffold_276603	Actinobacteria	0.0994832
LacPavin_0419_WC53	sg204	LacPavin_0818_WC50_scaffold_646890	Armatimonadetes	0.131196
LacPavin_0419_WC53	sg316	LacPavin_0419_WC53_scaffold_24549	Bacteroidetes	0.292354
LacPavin_0419_WC53	sg365	LacPavin_0419_WC53_scaffold_225909	Bacteroidetes	0.483437
LacPavin_0419_WC53	sg384	LacPavin_0920_WC12_scaffold_667594	Bacteroidetes	0.143611
LacPavin_0419_WC53	sg271	LacPavin_0920_WC57_scaffold_511235	Bacteroidetes	0.0592536
LacPavin_0419_WC53	sg327	LacPavin_0920_WC57_scaffold_516673	Bacteroidetes	0.100781
LacPavin_0419_WC53	sg313	LacPavin_0920_WC57_scaffold_579045	Bacteroidetes	0.266074
LacPavin_0419_WC53	sg362	LacPavin_0920_WC57_scaffold_1477651	Bacteroidetes	0.416657
LacPavin_0419_WC53	sg382	LacPavin_0818_WC45_scaffold_209640	Bacteroidetes	0.524261
LacPavin_0419_WC53	sg1456	LacPavin_0818_WC45_scaffold_384013	Bacteroidetes	0.170509
LacPavin_0419_WC53	sg210	LacPavin_0818_WC45_scaffold_438533	Bacteroidetes	0.0886682
LacPavin_0419_WC53	sg378	LacPavin_0818_WC45_scaffold_848784	Bacteroidetes	0.0938989
LacPavin_0419_WC53	sg272	LacPavin_0818_WC45_scaffold_979747	Bacteroidetes	0.298408
LacPavin_0419_WC53	sg222	LacPavin_0818_WC50_scaffold_277218	Bacteroidetes	0.0338739
LacPavin_0419_WC53	sg374	LacPavin_0818_WC40_scaffold_117320	Bacteroidetes	0.632328
LacPavin_0419_WC53	sg297	LacPavin_0818_WC40_scaffold_222463	Bacteroidetes	0.122492
LacPavin_0419_WC53	sg1614	LacPavin_0419_WC53_scaffold_155874	Candidate Phyla Radiation	0.134817
LacPavin_0419_WC53	sg837	LacPavin_0419_WC53_scaffold_227328	Candidate Phyla Radiation	0.629665
LacPavin_0419_WC53	sg818	LacPavin_0920_WC57_scaffold_67427	Candidate Phyla Radiation	0.0643804
LacPavin_0419_WC53	sg1463	LacPavin_0818_WC45_scaffold_91981	Candidate Phyla Radiation	0.200583
LacPavin_0419_WC53	sg1455	LacPavin_0818_WC45_scaffold_165536	Candidate Phyla Radiation	0.297922
LacPavin_0419_WC53	sg1501	LacPavin_0818_WC45_scaffold_893392	Candidate Phyla Radiation	0.0573903
LacPavin_0419_WC53	sg1446	LacPavin_0818_WC50_scaffold_152265	Candidate Phyla Radiation	0.187917
LacPavin_0419_WC53	sg1505	LacPavin_0818_WC40_scaffold_327404	Candidate Phyla Radiation	1.03366
LacPavin_0419_WC53	sg1502	LacPavin_0818_WC40_scaffold_1023340	Candidate Phyla Radiation	0.147705
LacPavin_0419_WC53	sg1316	LacPavin_0419_WC53_scaffold_14684	Chlamydiae	0.37436
LacPavin_0419_WC53	sg1353	LacPavin_0419_WC53_scaffold_154394	Chlamydiae	0.200881
LacPavin_0419_WC53	sg1182	LacPavin_0419_WC53_scaffold_259792	Chlamydiae	0.190446
LacPavin_0419_WC53	sg1160	LacPavin_0818_WC45_scaffold_116110	Chlamydiae	0.259229
LacPavin_0419_WC53	sg1719	LacPavin_0818_WC50_scaffold_282120	Chlamydiae	0.0812244
LacPavin_0419_WC53	sg1278	LacPavin_0818_WC40_scaffold_721558	Chlamydiae	0.963224
LacPavin_0419_WC53	sg732	LacPavin_0920_WC57_scaffold_847612	Chloroflexi	0.0735691
LacPavin_0419_WC53	sg254	LacPavin_0818_WC55_scaffold_345574	Chloroflexi	1.72653
LacPavin_0419_WC53	sg1082	LacPavin_0818_WC50_scaffold_85116	Chloroflexi	0.0663547
LacPavin_0419_WC53	sg370	LacPavin_0818_WC50_scaffold_175193	Chloroflexi	0.0982588
LacPavin_0419_WC53	sg251	LacPavin_0818_WC50_scaffold_182624	Chloroflexi	0.178033
LacPavin_0419_WC53	sg539	LacPavin_0920_WC12_scaffold_132041	Cyanobacteria	0.0683214
LacPavin_0419_WC53	sg484	LacPavin_0818_WC40_scaffold_186010	Cyanobacteria	0.422924
LacPavin_0419_WC53	sg1058	LacPavin_0818_WC55_scaffold_312627	Nitrospirae	0.15306
LacPavin_0419_WC53	sg55	LacPavin_0419_WC70S_scaffold_89422	Planctomycetes	0.602294
LacPavin_0419_WC53	sg1760	LacPavin_0419_WC70S_scaffold_172615	Planctomycetes	1.40824
LacPavin_0419_WC53	sg706	LacPavin_0419_WC53_scaffold_18485	Planctomycetes	1.29131
LacPavin_0419_WC53	sg461	LacPavin_0419_WC53_scaffold_18530	Planctomycetes	0.983125
LacPavin_0419_WC53	sg785	LacPavin_0419_WC53_scaffold_23340	Planctomycetes	0.625678
LacPavin_0419_WC53	sg804	LacPavin_0419_WC53_scaffold_237970	Planctomycetes	0.300742
LacPavin_0419_WC53	sg714	LacPavin_0419_WC53_scaffold_248089	Planctomycetes	0.545289
LacPavin_0419_WC53	sg618	LacPavin_0920_WC12_scaffold_328885	Planctomycetes	1.24179
LacPavin_0419_WC53	sg691	LacPavin_0920_WC57_scaffold_357342	Planctomycetes	1.8717
LacPavin_0419_WC53	sg712	LacPavin_0920_WC57_scaffold_390336	Planctomycetes	8.41661
LacPavin_0419_WC53	sg718	LacPavin_0920_WC57_scaffold_437838	Planctomycetes	0.245687
LacPavin_0419_WC53	sg1548	LacPavin_0920_WC57_scaffold_1325305	Planctomycetes	0.213121
LacPavin_0419_WC53	sg798	LacPavin_0818_WC45_scaffold_47221	Planctomycetes	2.18424
LacPavin_0419_WC53	sg626	LacPavin_0818_WC45_scaffold_165061	Planctomycetes	0.538145
LacPavin_0419_WC53	sg687	LacPavin_0818_WC45_scaffold_255712	Planctomycetes	3.02373
LacPavin_0419_WC53	sg800	LacPavin_0818_WC45_scaffold_1129502	Planctomycetes	0.624169
LacPavin_0419_WC53	sg652	LacPavin_0818_WC50_scaffold_92949	Planctomycetes	0.238204
LacPavin_0419_WC53	sg793	LacPavin_0818_WC50_scaffold_116834	Planctomycetes	0.249529
LacPavin_0419_WC53	sg630	LacPavin_0818_WC50_scaffold_135309	Planctomycetes	0.90712
LacPavin_0419_WC53	sg631	LacPavin_0818_WC50_scaffold_175634	Planctomycetes	0.134087
LacPavin_0419_WC53	sg624	LacPavin_0818_WC50_scaffold_212198	Planctomycetes	0.466303
LacPavin_0419_WC53	sg681	LacPavin_0818_WC50_scaffold_517228	Planctomycetes	0.0587571
LacPavin_0419_WC53	sg736	LacPavin_0818_WC50_scaffold_661269	Planctomycetes	0.051434
LacPavin_0419_WC53	sg722	LacPavin_0818_WC50_scaffold_670759	Planctomycetes	0.255864
LacPavin_0419_WC53	sg612	LacPavin_0818_WC50_scaffold_806620	Planctomycetes	0.416926
LacPavin_0419_WC53	sg726	LacPavin_0818_WC40_scaffold_135111	Planctomycetes	0.237986
LacPavin_0419_WC53	sg371	LacPavin_0818_WC40_scaffold_208030	Planctomycetes	0.118477
LacPavin_0419_WC53	sg1388	LacPavin_0818_WC40_scaffold_632221	Planctomycetes	0.365084
LacPavin_0419_WC53	sg219	LacPavin_0419_WC70L_scaffold_353737	Proteobacteria	0.0426044
LacPavin_0419_WC53	sg36	LacPavin_0419_WC70L_scaffold_781989	Proteobacteria	0.0460412
LacPavin_0419_WC53	sg864	LacPavin_0419_WC70S_scaffold_657464	Proteobacteria	0.0854177
LacPavin_0419_WC53	sg1142	LacPavin_0419_WC53_scaffold_11924	Proteobacteria	0.344013
LacPavin_0419_WC53	sg653	LacPavin_0419_WC53_scaffold_22186	Proteobacteria	0.977949
LacPavin_0419_WC53	sg974	LacPavin_0419_WC53_scaffold_28537	Proteobacteria	0.334024
LacPavin_0419_WC53	sg63	LacPavin_0419_WC53_scaffold_50448	Proteobacteria	0.116036
LacPavin_0419_WC53	sg244	LacPavin_0419_WC53_scaffold_99786	Proteobacteria	0.498699
LacPavin_0419_WC53	sg607	LacPavin_0419_WC53_scaffold_125166	Proteobacteria	0.540844
LacPavin_0419_WC53	sg713	LacPavin_0419_WC53_scaffold_128666	Proteobacteria	0.179552
LacPavin_0419_WC53	sg936	LacPavin_0419_WC53_scaffold_153419	Proteobacteria	0.154259
LacPavin_0419_WC53	sg1127	LacPavin_0419_WC53_scaffold_166539	Proteobacteria	0.214269
LacPavin_0419_WC53	sg1531	LacPavin_0419_WC53_scaffold_173542	Proteobacteria	0.113599
LacPavin_0419_WC53	sg976	LacPavin_0419_WC53_scaffold_235628	Proteobacteria	0.323129
LacPavin_0419_WC53	sg1489	LacPavin_0419_WC53_scaffold_242622	Proteobacteria	0.0854844
LacPavin_0419_WC53	sg1208	LacPavin_0419_WC53_scaffold_252083	Proteobacteria	0.25011
LacPavin_0419_WC53	sg332	LacPavin_0419_WC53_scaffold_252124	Proteobacteria	0.0679014
LacPavin_0419_WC53	sg621	LacPavin_0419_WC53_scaffold_373789	Proteobacteria	0.205496
LacPavin_0419_WC53	sg1613	LacPavin_0419_WC53_scaffold_413595	Proteobacteria	0.13493
LacPavin_0419_WC53	sg1461	LacPavin_0419_WC53_scaffold_442089	Proteobacteria	0.249761
LacPavin_0419_WC53	sg1750	LacPavin_0920_WC12_scaffold_766296	Proteobacteria	0.0570095
LacPavin_0419_WC53	sg1031	LacPavin_0920_WC57_scaffold_40822	Proteobacteria	0.0457736
LacPavin_0419_WC53	sg1556	LacPavin_0920_WC57_scaffold_47618	Proteobacteria	0.0727763
LacPavin_0419_WC53	sg1027	LacPavin_0920_WC57_scaffold_267353	Proteobacteria	0.444723
LacPavin_0419_WC53	sg1062	LacPavin_0920_WC57_scaffold_338443	Proteobacteria	0.160906
LacPavin_0419_WC53	sg159	LacPavin_0920_WC57_scaffold_359702	Proteobacteria	1.78879
LacPavin_0419_WC53	sg333	LacPavin_0920_WC57_scaffold_446140	Proteobacteria	0.123542
LacPavin_0419_WC53	sg1730	LacPavin_0920_WC57_scaffold_622002	Proteobacteria	0.120438
LacPavin_0419_WC53	sg989	LacPavin_0920_WC57_scaffold_1433647	Proteobacteria	0.171392
LacPavin_0419_WC53	sg711	LacPavin_0818_WC45_scaffold_77815	Proteobacteria	0.798689
LacPavin_0419_WC53	sg705	LacPavin_0818_WC45_scaffold_88906	Proteobacteria	0.0534901
LacPavin_0419_WC53	sg1057	LacPavin_0818_WC45_scaffold_177156	Proteobacteria	0.364467
LacPavin_0419_WC53	sg984	LacPavin_0818_WC45_scaffold_222478	Proteobacteria	1.42147
LacPavin_0419_WC53	sg1240	LacPavin_0818_WC45_scaffold_706535	Proteobacteria	0.237622
LacPavin_0419_WC53	sg1425	LacPavin_0818_WC45_scaffold_868271	Proteobacteria	0.14419
LacPavin_0419_WC53	sg118	LacPavin_0818_WC55_scaffold_389199	Proteobacteria	0.516287
LacPavin_0419_WC53	sg1677	LacPavin_0818_WC55_scaffold_730468	Proteobacteria	0.0805115
LacPavin_0419_WC53	sg588	LacPavin_0818_WC50_scaffold_19731	Proteobacteria	0.119865
LacPavin_0419_WC53	sg1618	LacPavin_0818_WC50_scaffold_64183	Proteobacteria	0.0877477
LacPavin_0419_WC53	sg589	LacPavin_0818_WC50_scaffold_77592	Proteobacteria	0.05563
LacPavin_0419_WC53	sg961	LacPavin_0818_WC50_scaffold_97095	Proteobacteria	0.0445578
LacPavin_0419_WC53	sg547	LacPavin_0818_WC50_scaffold_169131	Proteobacteria	0.205022
LacPavin_0419_WC53	sg948	LacPavin_0818_WC50_scaffold_174029	Proteobacteria	0.0751197
LacPavin_0419_WC53	sg627	LacPavin_0818_WC50_scaffold_187140	Proteobacteria	0.562248
LacPavin_0419_WC53	sg693	LacPavin_0818_WC50_scaffold_208500	Proteobacteria	0.136603
LacPavin_0419_WC53	sg132	LacPavin_0818_WC50_scaffold_698808	Proteobacteria	0.043185
LacPavin_0419_WC53	sg103	LacPavin_0818_WC50_scaffold_734624	Proteobacteria	0.0687179
LacPavin_0419_WC53	sg249	LacPavin_0818_WC40_scaffold_194857	Proteobacteria	0.0394802
LacPavin_0419_WC53	sg199	LacPavin_0818_WC40_scaffold_214530	Proteobacteria	0.127071
LacPavin_0419_WC53	sg1371	LacPavin_0818_WC40_scaffold_251784	Proteobacteria	0.107329
LacPavin_0419_WC53	sg971	LacPavin_0818_WC40_scaffold_409239	Proteobacteria	0.0636705
LacPavin_0419_WC53	sg889	LacPavin_0920_SED3_scaffold_671501	Proteobacteria	0.0879657
LacPavin_0419_WC53	sg1433	LacPavin_0419_WC53_scaffold_62509	TM6	0.317325
LacPavin_0419_WC53	sg1347	LacPavin_0419_WC53_scaffold_87705	TM6	0.704882
LacPavin_0419_WC53	sg1434	LacPavin_0419_WC53_scaffold_110308	TM6	0.183347
LacPavin_0419_WC53	sg701	LacPavin_0419_WC70S_scaffold_473777	Verrucomicrobia	0.063569
LacPavin_0419_WC53	sg757	LacPavin_0419_WC53_scaffold_154280	Verrucomicrobia	5.79836
LacPavin_0419_WC53	sg739	LacPavin_0419_WC53_scaffold_398508	Verrucomicrobia	0.148619
LacPavin_0419_WC53	sg1343	LacPavin_0920_WC12_scaffold_163463	Verrucomicrobia	0.296492
LacPavin_0419_WC53	sg1619	LacPavin_0920_WC12_scaffold_1291546	Verrucomicrobia	0.0925353
LacPavin_0419_WC53	sg1593	LacPavin_0818_WC50_scaffold_118100	Verrucomicrobia	0.0442946
LacPavin_0419_WC53	sg1407	LacPavin_0818_WC50_scaffold_538369	Verrucomicrobia	0.100032
LacPavin_0419_WC53	sg1161	LacPavin_0818_WC40_scaffold_52727	Verrucomicrobia	1.1236
LacPavin_0419_WC70L	sg885	LacPavin_0419_WC70L_scaffold_168147	Acidobacteria	1.16639
LacPavin_0419_WC70L	sg862	LacPavin_0419_WC70L_scaffold_175014	Acidobacteria	0.471129
LacPavin_0419_WC70L	sg43	LacPavin_0419_WC70L_scaffold_242844	Acidobacteria	0.242021
LacPavin_0419_WC70L	sg70	LacPavin_0419_WC90_scaffold_352228	Acidobacteria	0.0451666
LacPavin_0419_WC70L	sg69	LacPavin_0419_WC70S_scaffold_194283	Acidobacteria	0.167078
LacPavin_0419_WC70L	sg826	LacPavin_0419_WC70S_scaffold_426422	Acidobacteria	0.109895
LacPavin_0419_WC70L	sg925	LacPavin_0920_WC70_scaffold_1287596	Acidobacteria	0.211093
LacPavin_0419_WC70L	sg797	LacPavin_0920_WC90_scaffold_943976	Acidobacteria	0.138708
LacPavin_0419_WC70L	sg1779	LacPavin_0818_WC45_scaffold_120271	Acidobacteria	0.0394819
LacPavin_0419_WC70L	sg35	LacPavin_0818_WC45_scaffold_534239	Acidobacteria	0.0883854
LacPavin_0419_WC70L	sg101	LacPavin_0818_WC50_scaffold_223816	Acidobacteria	0.0936432
LacPavin_0419_WC70L	sg120	LacPavin_0818_WC40_scaffold_1295986	Acidobacteria	0.0441078
LacPavin_0419_WC70L	sg1040	LacPavin_0419_WC70L_scaffold_819759	Actinobacteria	0.0593357
LacPavin_0419_WC70L	sg1544	LacPavin_0419_WC70L_scaffold_884023	Actinobacteria	0.162425
LacPavin_0419_WC70L	sg609	LacPavin_0419_WC90_scaffold_48991	Actinobacteria	0.128102
LacPavin_0419_WC70L	sg348	LacPavin_0419_WC70S_scaffold_126632	Actinobacteria	0.0782085
LacPavin_0419_WC70L	sg314	LacPavin_0419_WC70S_scaffold_484398	Actinobacteria	0.0405677
LacPavin_0419_WC70L	sg321	LacPavin_0419_WC70S_scaffold_1045688	Actinobacteria	0.0704284
LacPavin_0419_WC70L	sg162	LacPavin_0419_WC53_scaffold_110169	Actinobacteria	0.0440481
LacPavin_0419_WC70L	sg306	LacPavin_0419_WC53_scaffold_193180	Actinobacteria	0.0527182
LacPavin_0419_WC70L	sg873	LacPavin_0920_WC90_scaffold_328048	Actinobacteria	0.443615
LacPavin_0419_WC70L	sg623	LacPavin_0920_WC90_scaffold_611144	Actinobacteria	0.0942257
LacPavin_0419_WC70L	sg276	LacPavin_0818_WC45_scaffold_728056	Actinobacteria	0.0268794
LacPavin_0419_WC70L	sg1716	LacPavin_0419_WC90_scaffold_424835	Aminicenantes	0.0595514
LacPavin_0419_WC70L	sg1091	LacPavin_0920_WC70_scaffold_172245	Aminicenantes	0.375925
LacPavin_0419_WC70L	sg1073	LacPavin_0920_WC70_scaffold_944102	Aminicenantes	0.074119
LacPavin_0419_WC70L	sg527	LacPavin_0419_WC70L_scaffold_40972	Bacteroidetes	0.332232
LacPavin_0419_WC70L	sg1763	LacPavin_0419_WC70L_scaffold_50316	Bacteroidetes	0.198784
LacPavin_0419_WC70L	sg464	LacPavin_0419_WC70L_scaffold_89348	Bacteroidetes	0.231158
LacPavin_0419_WC70L	sg209	LacPavin_0419_WC70L_scaffold_96327	Bacteroidetes	2.10198
LacPavin_0419_WC70L	sg1410	LacPavin_0419_WC70L_scaffold_173290	Bacteroidetes	0.33454
LacPavin_0419_WC70L	sg620	LacPavin_0419_WC70L_scaffold_231623	Bacteroidetes	0.141419
LacPavin_0419_WC70L	sg662	LacPavin_0419_WC70L_scaffold_269005	Bacteroidetes	0.770012
LacPavin_0419_WC70L	sg550	LacPavin_0419_WC70L_scaffold_434350	Bacteroidetes	0.140887
LacPavin_0419_WC70L	sg452	LacPavin_0419_WC70L_scaffold_506494	Bacteroidetes	0.180908
LacPavin_0419_WC70L	sg1665	LacPavin_0419_WC70L_scaffold_551262	Bacteroidetes	0.117773
LacPavin_0419_WC70L	sg411	LacPavin_0419_WC90_scaffold_17917	Bacteroidetes	0.0988253
LacPavin_0419_WC70L	sg499	LacPavin_0419_WC90_scaffold_30495	Bacteroidetes	0.264399
LacPavin_0419_WC70L	sg1487	LacPavin_0419_WC90_scaffold_131235	Bacteroidetes	0.0629463
LacPavin_0419_WC70L	sg1658	LacPavin_0419_WC90_scaffold_164503	Bacteroidetes	0.0872358
LacPavin_0419_WC70L	sg1402	LacPavin_0419_WC90_scaffold_399018	Bacteroidetes	0.128203
LacPavin_0419_WC70L	sg414	LacPavin_0419_WC90_scaffold_406423	Bacteroidetes	0.227753
LacPavin_0419_WC70L	sg1563	LacPavin_0419_WC90_scaffold_443234	Bacteroidetes	0.077163
LacPavin_0419_WC70L	sg443	LacPavin_0419_WC90_scaffold_479946	Bacteroidetes	0.120565
LacPavin_0419_WC70L	sg487	LacPavin_0419_WC90_scaffold_627524	Bacteroidetes	0.104941
LacPavin_0419_WC70L	sg523	LacPavin_0419_WC90_scaffold_862363	Bacteroidetes	0.866819
LacPavin_0419_WC70L	sg502	LacPavin_0419_WC90_scaffold_876174	Bacteroidetes	0.215417
LacPavin_0419_WC70L	sg531	LacPavin_0419_WC70S_scaffold_617579	Bacteroidetes	0.0876483
LacPavin_0419_WC70L	sg1732	LacPavin_0920_WC70_scaffold_154927	Bacteroidetes	0.0651378
LacPavin_0419_WC70L	sg409	LacPavin_0920_WC70_scaffold_195057	Bacteroidetes	0.146113
LacPavin_0419_WC70L	sg437	LacPavin_0920_WC70_scaffold_481434	Bacteroidetes	0.919615
LacPavin_0419_WC70L	sg1403	LacPavin_0920_WC70_scaffold_533286	Bacteroidetes	0.0542645
LacPavin_0419_WC70L	sg1408	LacPavin_0920_WC70_scaffold_1603030	Bacteroidetes	0.0853423
LacPavin_0419_WC70L	sg1598	LacPavin_0920_WC90_scaffold_24964	Bacteroidetes	0.0613288
LacPavin_0419_WC70L	sg746	LacPavin_0920_WC90_scaffold_429699	Bacteroidetes	1.83944
LacPavin_0419_WC70L	sg256	LacPavin_0920_WC90_scaffold_1672880	Bacteroidetes	0.142582
LacPavin_0419_WC70L	sg498	LacPavin_0920_WC57_scaffold_209964	Bacteroidetes	0.0686917
LacPavin_0419_WC70L	sg497	LacPavin_0920_WC57_scaffold_222544	Bacteroidetes	1.2569
LacPavin_0419_WC70L	sg417	LacPavin_0920_WC57_scaffold_504153	Bacteroidetes	0.0384016
LacPavin_0419_WC70L	sg1494	LacPavin_0920_WC57_scaffold_1250316	Bacteroidetes	0.0469765
LacPavin_0419_WC70L	sg1456	LacPavin_0818_WC45_scaffold_384013	Bacteroidetes	0.127409
LacPavin_0419_WC70L	sg524	LacPavin_0818_WC45_scaffold_754335	Bacteroidetes	0.263175
LacPavin_0419_WC70L	sg186	LacPavin_0818_WC55_scaffold_427348	Bacteroidetes	0.685241
LacPavin_0419_WC70L	sg777	LacPavin_0818_WC55_scaffold_526043	Bacteroidetes	0.502705
LacPavin_0419_WC70L	sg642	LacPavin_0818_WC55_scaffold_538930	Bacteroidetes	0.0316696
LacPavin_0419_WC70L	sg1289	LacPavin_0818_WC55_scaffold_576204	Bacteroidetes	0.0384697
LacPavin_0419_WC70L	sg1654	LacPavin_0818_WC55_scaffold_591843	Bacteroidetes	0.105992
LacPavin_0419_WC70L	sg222	LacPavin_0818_WC50_scaffold_277218	Bacteroidetes	0.0364782
LacPavin_0419_WC70L	sg658	LacPavin_0920_SED2_scaffold_36117	Bacteroidetes	0.298532
LacPavin_0419_WC70L	sg1756	LacPavin_0920_SED5_scaffold_1889571	Bacteroidetes	0.225337
LacPavin_0419_WC70L	sg1602	LacPavin_0920_WC70_scaffold_443039	Bathyarchaeota	0.0396968
LacPavin_0419_WC70L	sg1228	LacPavin_0419_WC70L_scaffold_281357	Bipolaricaulota	0.159191
LacPavin_0419_WC70L	sg1336	LacPavin_0419_WC70L_scaffold_8337	Candidate Phyla Radiation	0.190873
LacPavin_0419_WC70L	sg1558	LacPavin_0419_WC70L_scaffold_18148	Candidate Phyla Radiation	0.208931
LacPavin_0419_WC70L	sg789	LacPavin_0419_WC70L_scaffold_49880	Candidate Phyla Radiation	0.267195
LacPavin_0419_WC70L	sg1472	LacPavin_0419_WC70L_scaffold_59796	Candidate Phyla Radiation	0.294435
LacPavin_0419_WC70L	sg686	LacPavin_0419_WC70L_scaffold_109322	Candidate Phyla Radiation	0.463979
LacPavin_0419_WC70L	sg868	LacPavin_0419_WC70L_scaffold_116825	Candidate Phyla Radiation	0.208018
LacPavin_0419_WC70L	sg1190	LacPavin_0419_WC70L_scaffold_126041	Candidate Phyla Radiation	0.368403
LacPavin_0419_WC70L	sg1706	LacPavin_0419_WC70L_scaffold_169112	Candidate Phyla Radiation	0.0932212
LacPavin_0419_WC70L	sg1230	LacPavin_0419_WC70L_scaffold_204083	Candidate Phyla Radiation	0.27944
LacPavin_0419_WC70L	sg957	LacPavin_0419_WC70L_scaffold_266964	Candidate Phyla Radiation	0.258375
LacPavin_0419_WC70L	sg1065	LacPavin_0419_WC70L_scaffold_387794	Candidate Phyla Radiation	0.239754
LacPavin_0419_WC70L	sg678	LacPavin_0419_WC70L_scaffold_503791	Candidate Phyla Radiation	0.168432
LacPavin_0419_WC70L	sg1241	LacPavin_0419_WC70L_scaffold_514748	Candidate Phyla Radiation	0.11504
LacPavin_0419_WC70L	sg1054	LacPavin_0419_WC70L_scaffold_560265	Candidate Phyla Radiation	0.0428384
LacPavin_0419_WC70L	sg1219	LacPavin_0419_WC70L_scaffold_632306	Candidate Phyla Radiation	0.163159
LacPavin_0419_WC70L	sg1297	LacPavin_0419_WC70L_scaffold_650442	Candidate Phyla Radiation	0.308854
LacPavin_0419_WC70L	sg1573	LacPavin_0419_WC70L_scaffold_712309	Candidate Phyla Radiation	0.216049
LacPavin_0419_WC70L	sg1172	LacPavin_0419_WC70L_scaffold_788554	Candidate Phyla Radiation	0.209497
LacPavin_0419_WC70L	sg1797	LacPavin_0419_WC70L_scaffold_829284	Candidate Phyla Radiation	0.173528
LacPavin_0419_WC70L	sg1712	LacPavin_0419_WC70L_scaffold_885614	Candidate Phyla Radiation	0.11598
LacPavin_0419_WC70L	sg778	LacPavin_0419_WC70L_scaffold_906238	Candidate Phyla Radiation	0.176399
LacPavin_0419_WC70L	sg1131	LacPavin_0419_WC70L_scaffold_906798	Candidate Phyla Radiation	0.173792
LacPavin_0419_WC70L	sg1555	LacPavin_0419_WC90_scaffold_46610	Candidate Phyla Radiation	0.0740491
LacPavin_0419_WC70L	sg955	LacPavin_0419_WC90_scaffold_53426	Candidate Phyla Radiation	0.0750363
LacPavin_0419_WC70L	sg1236	LacPavin_0419_WC90_scaffold_67212	Candidate Phyla Radiation	0.0827984
LacPavin_0419_WC70L	sg1268	LacPavin_0419_WC90_scaffold_67272	Candidate Phyla Radiation	0.0575717
LacPavin_0419_WC70L	sg1180	LacPavin_0419_WC90_scaffold_172690	Candidate Phyla Radiation	0.150921
LacPavin_0419_WC70L	sg1076	LacPavin_0419_WC90_scaffold_241196	Candidate Phyla Radiation	0.122162
LacPavin_0419_WC70L	sg1215	LacPavin_0419_WC90_scaffold_255219	Candidate Phyla Radiation	0.0816714
LacPavin_0419_WC70L	sg1378	LacPavin_0419_WC90_scaffold_257289	Candidate Phyla Radiation	0.0819249
LacPavin_0419_WC70L	sg1102	LacPavin_0419_WC90_scaffold_297055	Candidate Phyla Radiation	0.18677
LacPavin_0419_WC70L	sg1515	LacPavin_0419_WC90_scaffold_346780	Candidate Phyla Radiation	0.0410732
LacPavin_0419_WC70L	sg1244	LacPavin_0419_WC90_scaffold_397284	Candidate Phyla Radiation	0.0707032
LacPavin_0419_WC70L	sg1440	LacPavin_0419_WC90_scaffold_410329	Candidate Phyla Radiation	0.117862
LacPavin_0419_WC70L	sg1266	LacPavin_0419_WC90_scaffold_533509	Candidate Phyla Radiation	0.13222
LacPavin_0419_WC70L	sg1078	LacPavin_0419_WC90_scaffold_558151	Candidate Phyla Radiation	0.0454921
LacPavin_0419_WC70L	sg1492	LacPavin_0419_WC90_scaffold_668359	Candidate Phyla Radiation	0.0388527
LacPavin_0419_WC70L	sg1198	LacPavin_0419_WC90_scaffold_701849	Candidate Phyla Radiation	0.0398811
LacPavin_0419_WC70L	sg920	LacPavin_0419_WC90_scaffold_711295	Candidate Phyla Radiation	0.286078
LacPavin_0419_WC70L	sg700	LacPavin_0419_WC90_scaffold_766188	Candidate Phyla Radiation	0.082162
LacPavin_0419_WC70L	sg1394	LacPavin_0419_WC90_scaffold_912381	Candidate Phyla Radiation	0.114741
LacPavin_0419_WC70L	sg1124	LacPavin_0419_WC90_scaffold_916283	Candidate Phyla Radiation	0.119243
LacPavin_0419_WC70L	sg876	LacPavin_0419_WC90_scaffold_1036263	Candidate Phyla Radiation	0.0707876
LacPavin_0419_WC70L	sg1572	LacPavin_0419_WC90_scaffold_1159340	Candidate Phyla Radiation	0.0475515
LacPavin_0419_WC70L	sg923	LacPavin_0419_WC70S_scaffold_327934	Candidate Phyla Radiation	0.139088
LacPavin_0419_WC70L	sg1019	LacPavin_0419_WC70S_scaffold_430333	Candidate Phyla Radiation	0.593155
LacPavin_0419_WC70L	sg1087	LacPavin_0920_WC70_scaffold_65019	Candidate Phyla Radiation	0.875673
LacPavin_0419_WC70L	sg1395	LacPavin_0920_WC70_scaffold_449360	Candidate Phyla Radiation	0.110783
LacPavin_0419_WC70L	sg1509	LacPavin_0920_WC70_scaffold_464899	Candidate Phyla Radiation	0.0984005
LacPavin_0419_WC70L	sg704	LacPavin_0920_WC70_scaffold_821404	Candidate Phyla Radiation	0.0903414
LacPavin_0419_WC70L	sg1690	LacPavin_0920_WC70_scaffold_1922460	Candidate Phyla Radiation	0.164758
LacPavin_0419_WC70L	sg1798	LacPavin_0920_WC70_scaffold_1973729	Candidate Phyla Radiation	0.0862075
LacPavin_0419_WC70L	sg1037	LacPavin_0920_WC90_scaffold_59210	Candidate Phyla Radiation	0.273391
LacPavin_0419_WC70L	sg921	LacPavin_0920_WC90_scaffold_109886	Candidate Phyla Radiation	0.143506
LacPavin_0419_WC70L	sg593	LacPavin_0920_WC90_scaffold_148346	Candidate Phyla Radiation	0.0586335
LacPavin_0419_WC70L	sg1113	LacPavin_0920_WC90_scaffold_384230	Candidate Phyla Radiation	0.281096
LacPavin_0419_WC70L	sg742	LacPavin_0920_WC90_scaffold_567696	Candidate Phyla Radiation	0.0432554
LacPavin_0419_WC70L	sg1587	LacPavin_0920_WC90_scaffold_708463	Candidate Phyla Radiation	0.0309888
LacPavin_0419_WC70L	sg567	LacPavin_0920_WC90_scaffold_766193	Candidate Phyla Radiation	0.0824004
LacPavin_0419_WC70L	sg654	LacPavin_0920_WC90_scaffold_929312	Candidate Phyla Radiation	0.0604441
LacPavin_0419_WC70L	sg1107	LacPavin_0920_WC90_scaffold_2192168	Candidate Phyla Radiation	0.0740031
LacPavin_0419_WC70L	sg1164	LacPavin_0920_WC57_scaffold_843184	Candidate Phyla Radiation	0.0849478
LacPavin_0419_WC70L	sg1448	LacPavin_0818_WC45_scaffold_39877	Candidate Phyla Radiation	0.0582496
LacPavin_0419_WC70L	sg1455	LacPavin_0818_WC45_scaffold_165536	Candidate Phyla Radiation	0.0485659
LacPavin_0419_WC70L	sg1218	LacPavin_0818_WC45_scaffold_760803	Candidate Phyla Radiation	0.135252
LacPavin_0419_WC70L	sg1386	LacPavin_0818_WC55_scaffold_41327	Candidate Phyla Radiation	0.160313
LacPavin_0419_WC70L	sg1059	LacPavin_0818_WC55_scaffold_278825	Candidate Phyla Radiation	0.10805
LacPavin_0419_WC70L	sg1773	LacPavin_0818_WC55_scaffold_284808	Candidate Phyla Radiation	0.0669358
LacPavin_0419_WC70L	sg730	LacPavin_0818_WC55_scaffold_320262	Candidate Phyla Radiation	0.139097
LacPavin_0419_WC70L	sg1769	LacPavin_0818_WC55_scaffold_415104	Candidate Phyla Radiation	0.0567058
LacPavin_0419_WC70L	sg1117	LacPavin_0818_WC55_scaffold_727737	Candidate Phyla Radiation	0.062698
LacPavin_0419_WC70L	sg1262	LacPavin_0818_WC55_scaffold_868942	Candidate Phyla Radiation	0.903246
LacPavin_0419_WC70L	sg1680	LacPavin_0818_WC50_scaffold_593129	Candidate Phyla Radiation	0.0350349
LacPavin_0419_WC70L	sg1505	LacPavin_0818_WC40_scaffold_327404	Candidate Phyla Radiation	0.0953267
LacPavin_0419_WC70L	sg1683	LacPavin_0818_WC40_scaffold_580788	Candidate Phyla Radiation	0.0811386
LacPavin_0419_WC70L	sg538	LacPavin_0920_SED4_scaffold_2811411	Candidate Phyla Radiation	0.110195
LacPavin_0419_WC70L	sg689	LacPavin_0419_WC90_scaffold_141047	Chlamydiae	0.0420826
LacPavin_0419_WC70L	sg990	LacPavin_0419_WC70L_scaffold_213441	Chloroflexi	0.374154
LacPavin_0419_WC70L	sg1374	LacPavin_0419_WC70L_scaffold_228183	Chloroflexi	0.534579
LacPavin_0419_WC70L	sg1656	LacPavin_0419_WC70L_scaffold_349751	Chloroflexi	0.105977
LacPavin_0419_WC70L	sg947	LacPavin_0419_WC70L_scaffold_357429	Chloroflexi	0.439149
LacPavin_0419_WC70L	sg1734	LacPavin_0419_WC70L_scaffold_386865	Chloroflexi	0.125939
LacPavin_0419_WC70L	sg555	LacPavin_0419_WC90_scaffold_166314	Chloroflexi	0.0517603
LacPavin_0419_WC70L	sg1475	LacPavin_0419_WC90_scaffold_417736	Chloroflexi	0.100997
LacPavin_0419_WC70L	sg21	LacPavin_0419_WC90_scaffold_602496	Chloroflexi	0.142405
LacPavin_0419_WC70L	sg608	LacPavin_0920_WC70_scaffold_898241	Chloroflexi	0.0658646
LacPavin_0419_WC70L	sg1650	LacPavin_0920_WC70_scaffold_1033699	Chloroflexi	0.0568288
LacPavin_0419_WC70L	sg975	LacPavin_0920_WC70_scaffold_1396004	Chloroflexi	0.580146
LacPavin_0419_WC70L	sg1391	LacPavin_0920_WC70_scaffold_1870555	Chloroflexi	0.0740494
LacPavin_0419_WC70L	sg1025	LacPavin_0920_WC90_scaffold_398330	Chloroflexi	0.158461
LacPavin_0419_WC70L	sg967	LacPavin_0920_WC90_scaffold_864102	Chloroflexi	0.210014
LacPavin_0419_WC70L	sg1480	LacPavin_0818_WC45_scaffold_447718	Chloroflexi	0.0576588
LacPavin_0419_WC70L	sg944	LacPavin_0818_WC45_scaffold_549090	Chloroflexi	0.0375854
LacPavin_0419_WC70L	sg669	LacPavin_0920_SED2_scaffold_7696	Coprothermobacterota	0.100315
LacPavin_0419_WC70L	sg1115	LacPavin_0419_WC90_scaffold_1133553	Cryosericota	0.450742
LacPavin_0419_WC70L	sg1116	LacPavin_0419_WC90_scaffold_1158228	Cryosericota	0.596602
LacPavin_0419_WC70L	sg1145	LacPavin_0818_WC55_scaffold_564822	Cryosericota	0.255543
LacPavin_0419_WC70L	sg1130	LacPavin_0920_SED1_scaffold_1014898	Cryosericota	0.196628
LacPavin_0419_WC70L	sg484	LacPavin_0818_WC40_scaffold_186010	Cyanobacteria	0.117181
LacPavin_0419_WC70L	sg92	LacPavin_0419_WC90_scaffold_461843	Diapherotrites	0.0595326
LacPavin_0419_WC70L	sg319	LacPavin_0419_WC70L_scaffold_381959	Elusimicrobia	0.656642
LacPavin_0419_WC70L	sg519	LacPavin_0920_WC70_scaffold_112358	Elusimicrobia	0.71211
LacPavin_0419_WC70L	sg508	LacPavin_0920_WC70_scaffold_180470	Elusimicrobia	0.0675384
LacPavin_0419_WC70L	sg298	LacPavin_0920_WC70_scaffold_1135968	Elusimicrobia	0.303991
LacPavin_0419_WC70L	sg168	LacPavin_0818_WC55_scaffold_54061	Elusimicrobia	0.268896
LacPavin_0419_WC70L	sg795	LacPavin_0419_WC70L_scaffold_228825	Euryarchaeota	0.507685
LacPavin_0419_WC70L	sg1742	LacPavin_0419_WC90_scaffold_148578	Euryarchaeota	0.0836152
LacPavin_0419_WC70L	sg747	LacPavin_0419_WC90_scaffold_443904	Euryarchaeota	0.0536591
LacPavin_0419_WC70L	sg695	LacPavin_0419_WC90_scaffold_630973	Euryarchaeota	0.219102
LacPavin_0419_WC70L	sg783	LacPavin_0419_WC90_scaffold_1142663	Euryarchaeota	0.200247
LacPavin_0419_WC70L	sg25	LacPavin_0920_WC70_scaffold_621206	Euryarchaeota	0.0644693
LacPavin_0419_WC70L	sg197	LacPavin_0920_WC70_scaffold_771924	Euryarchaeota	0.250827
LacPavin_0419_WC70L	sg784	LacPavin_0920_WC70_scaffold_1265816	Euryarchaeota	2.40079
LacPavin_0419_WC70L	sg1539	LacPavin_0920_WC90_scaffold_304125	Euryarchaeota	0.746764
LacPavin_0419_WC70L	sg405	LacPavin_0920_WC57_scaffold_185800	Firestonebacteria	0.0485415
LacPavin_0419_WC70L	sg1566	LacPavin_0419_WC70L_scaffold_218189	Firmicutes	0.101875
LacPavin_0419_WC70L	sg1580	LacPavin_0920_WC70_scaffold_1259313	Firmicutes	0.103801
LacPavin_0419_WC70L	sg672	LacPavin_0920_WC90_scaffold_109345	Firmicutes	0.226218
LacPavin_0419_WC70L	sg838	LacPavin_0818_WC55_scaffold_5030	Firmicutes	0.0966566
LacPavin_0419_WC70L	sg716	LacPavin_0419_WC70L_scaffold_231788	Hydrogenedentes	0.220918
LacPavin_0419_WC70L	sg1393	LacPavin_0419_WC90_scaffold_3250	Ignavibacteriae	0.108298
LacPavin_0419_WC70L	sg1428	LacPavin_0419_WC90_scaffold_238742	Ignavibacteriae	0.666849
LacPavin_0419_WC70L	sg1377	LacPavin_0920_WC70_scaffold_190470	Ignavibacteriae	1.46271
LacPavin_0419_WC70L	sg1400	LacPavin_0920_WC70_scaffold_1307535	Ignavibacteriae	4.1098
LacPavin_0419_WC70L	sg846	LacPavin_0419_WC70L_scaffold_240247	Lentisphaerae	0.110065
LacPavin_0419_WC70L	sg1660	LacPavin_0419_WC90_scaffold_974420	Lentisphaerae	0.140359
LacPavin_0419_WC70L	sg1617	LacPavin_0920_WC70_scaffold_1088455	Lentisphaerae	0.121277
LacPavin_0419_WC70L	sg851	LacPavin_0818_WC45_scaffold_237093	Lentisphaerae	0.0392483
LacPavin_0419_WC70L	sg532	LacPavin_0920_WC90_scaffold_1766143	Micrarchaeota	0.0673258
LacPavin_0419_WC70L	sg518	LacPavin_0419_WC70L_scaffold_44845	NC10	0.345756
LacPavin_0419_WC70L	sg1293	LacPavin_0419_WC70L_scaffold_918728	Nitrospirae	0.577792
LacPavin_0419_WC70L	sg997	LacPavin_0419_WC70L_scaffold_40647	Omnitrophica	0.673781
LacPavin_0419_WC70L	sg856	LacPavin_0419_WC70L_scaffold_83494	Omnitrophica	0.398577
LacPavin_0419_WC70L	sg725	LacPavin_0419_WC70L_scaffold_166480	Omnitrophica	0.190343
LacPavin_0419_WC70L	sg972	LacPavin_0419_WC70L_scaffold_245327	Omnitrophica	0.22865
LacPavin_0419_WC70L	sg699	LacPavin_0419_WC70L_scaffold_281078	Omnitrophica	0.12255
LacPavin_0419_WC70L	sg833	LacPavin_0419_WC70L_scaffold_306900	Omnitrophica	0.420476
LacPavin_0419_WC70L	sg674	LacPavin_0419_WC70L_scaffold_329882	Omnitrophica	0.694162
LacPavin_0419_WC70L	sg1464	LacPavin_0419_WC70L_scaffold_373793	Omnitrophica	0.122358
LacPavin_0419_WC70L	sg619	LacPavin_0419_WC70L_scaffold_466829	Omnitrophica	0.663362
LacPavin_0419_WC70L	sg1158	LacPavin_0419_WC70L_scaffold_500997	Omnitrophica	0.212079
LacPavin_0419_WC70L	sg1491	LacPavin_0419_WC70L_scaffold_537401	Omnitrophica	0.214981
LacPavin_0419_WC70L	sg952	LacPavin_0419_WC70L_scaffold_651704	Omnitrophica	0.278771
LacPavin_0419_WC70L	sg1547	LacPavin_0419_WC70L_scaffold_667591	Omnitrophica	0.184282
LacPavin_0419_WC70L	sg854	LacPavin_0419_WC70L_scaffold_698049	Omnitrophica	0.243335
LacPavin_0419_WC70L	sg887	LacPavin_0419_WC90_scaffold_12968	Omnitrophica	0.0600046
LacPavin_0419_WC70L	sg636	LacPavin_0419_WC90_scaffold_107503	Omnitrophica	0.0647845
LacPavin_0419_WC70L	sg829	LacPavin_0419_WC90_scaffold_299036	Omnitrophica	0.0750533
LacPavin_0419_WC70L	sg1390	LacPavin_0419_WC90_scaffold_364492	Omnitrophica	0.152918
LacPavin_0419_WC70L	sg891	LacPavin_0419_WC90_scaffold_547038	Omnitrophica	0.0698755
LacPavin_0419_WC70L	sg839	LacPavin_0419_WC90_scaffold_672520	Omnitrophica	0.0933441
LacPavin_0419_WC70L	sg1097	LacPavin_0419_WC90_scaffold_797864	Omnitrophica	0.0806238
LacPavin_0419_WC70L	sg1708	LacPavin_0419_WC90_scaffold_1113581	Omnitrophica	0.0507861
LacPavin_0419_WC70L	sg694	LacPavin_0419_WC70S_scaffold_42434	Omnitrophica	0.395312
LacPavin_0419_WC70L	sg1511	LacPavin_0419_WC70S_scaffold_63669	Omnitrophica	0.091431
LacPavin_0419_WC70L	sg813	LacPavin_0920_WC70_scaffold_389600	Omnitrophica	0.733674
LacPavin_0419_WC70L	sg667	LacPavin_0920_WC70_scaffold_685901	Omnitrophica	0.125245
LacPavin_0419_WC70L	sg576	LacPavin_0920_WC70_scaffold_1201463	Omnitrophica	0.0820312
LacPavin_0419_WC70L	sg651	LacPavin_0920_WC70_scaffold_1271454	Omnitrophica	0.28811
LacPavin_0419_WC70L	sg613	LacPavin_0920_WC70_scaffold_1580343	Omnitrophica	0.0846516
LacPavin_0419_WC70L	sg1013	LacPavin_0920_WC70_scaffold_1704207	Omnitrophica	0.0740971
LacPavin_0419_WC70L	sg825	LacPavin_0920_WC90_scaffold_868978	Omnitrophica	0.864424
LacPavin_0419_WC70L	sg659	LacPavin_0920_WC90_scaffold_996147	Omnitrophica	0.104801
LacPavin_0419_WC70L	sg1775	LacPavin_0419_WC70L_scaffold_190983	Pacearchaeota	0.122258
LacPavin_0419_WC70L	sg1011	LacPavin_0419_WC70L_scaffold_382755	Pacearchaeota	0.186104
LacPavin_0419_WC70L	sg563	LacPavin_0920_WC70_scaffold_1147119	Pacearchaeota	0.0669847
LacPavin_0419_WC70L	sg1760	LacPavin_0419_WC70S_scaffold_172615	Planctomycetes	0.142035
LacPavin_0419_WC70L	sg629	LacPavin_0920_WC70_scaffold_155752	Planctomycetes	0.171928
LacPavin_0419_WC70L	sg1478	LacPavin_0920_WC70_scaffold_1546682	Planctomycetes	0.0753845
LacPavin_0419_WC70L	sg285	LacPavin_0920_WC90_scaffold_57975	Planctomycetes	0.429708
LacPavin_0419_WC70L	sg1108	LacPavin_0920_WC90_scaffold_76449	Planctomycetes	0.111868
LacPavin_0419_WC70L	sg618	LacPavin_0920_WC12_scaffold_328885	Planctomycetes	0.0997896
LacPavin_0419_WC70L	sg691	LacPavin_0920_WC57_scaffold_357342	Planctomycetes	0.184788
LacPavin_0419_WC70L	sg718	LacPavin_0920_WC57_scaffold_437838	Planctomycetes	0.036691
LacPavin_0419_WC70L	sg630	LacPavin_0818_WC50_scaffold_135309	Planctomycetes	0.0897257
LacPavin_0419_WC70L	sg624	LacPavin_0818_WC50_scaffold_212198	Planctomycetes	0.0672779
LacPavin_0419_WC70L	sg612	LacPavin_0818_WC50_scaffold_806620	Planctomycetes	0.0748222
LacPavin_0419_WC70L	sg726	LacPavin_0818_WC40_scaffold_135111	Planctomycetes	0.0382982
LacPavin_0419_WC70L	sg1279	LacPavin_0419_WC70L_scaffold_54646	Proteobacteria	0.561485
LacPavin_0419_WC70L	sg1239	LacPavin_0419_WC70L_scaffold_55385	Proteobacteria	0.22691
LacPavin_0419_WC70L	sg893	LacPavin_0419_WC70L_scaffold_56050	Proteobacteria	0.185756
LacPavin_0419_WC70L	sg1495	LacPavin_0419_WC70L_scaffold_58569	Proteobacteria	0.173816
LacPavin_0419_WC70L	sg1692	LacPavin_0419_WC70L_scaffold_174988	Proteobacteria	0.0578187
LacPavin_0419_WC70L	sg1301	LacPavin_0419_WC70L_scaffold_246572	Proteobacteria	1.56928
LacPavin_0419_WC70L	sg219	LacPavin_0419_WC70L_scaffold_353737	Proteobacteria	0.253223
LacPavin_0419_WC70L	sg703	LacPavin_0419_WC70L_scaffold_425498	Proteobacteria	0.147661
LacPavin_0419_WC70L	sg1673	LacPavin_0419_WC70L_scaffold_435642	Proteobacteria	0.069315
LacPavin_0419_WC70L	sg660	LacPavin_0419_WC70L_scaffold_483053	Proteobacteria	0.467869
LacPavin_0419_WC70L	sg1679	LacPavin_0419_WC70L_scaffold_652318	Proteobacteria	0.225248
LacPavin_0419_WC70L	sg1332	LacPavin_0419_WC70L_scaffold_768141	Proteobacteria	0.638054
LacPavin_0419_WC70L	sg36	LacPavin_0419_WC70L_scaffold_781989	Proteobacteria	0.0747306
LacPavin_0419_WC70L	sg1242	LacPavin_0419_WC70L_scaffold_828299	Proteobacteria	0.923121
LacPavin_0419_WC70L	sg1287	LacPavin_0419_WC90_scaffold_49240	Proteobacteria	0.225318
LacPavin_0419_WC70L	sg1579	LacPavin_0419_WC90_scaffold_59522	Proteobacteria	0.601109
LacPavin_0419_WC70L	sg1295	LacPavin_0419_WC90_scaffold_117769	Proteobacteria	0.664387
LacPavin_0419_WC70L	sg1392	LacPavin_0419_WC90_scaffold_124641	Proteobacteria	0.127652
LacPavin_0419_WC70L	sg574	LacPavin_0419_WC90_scaffold_215018	Proteobacteria	4.47919
LacPavin_0419_WC70L	sg1635	LacPavin_0419_WC90_scaffold_242913	Proteobacteria	0.0876376
LacPavin_0419_WC70L	sg1237	LacPavin_0419_WC90_scaffold_318732	Proteobacteria	0.0787958
LacPavin_0419_WC70L	sg1350	LacPavin_0419_WC90_scaffold_399662	Proteobacteria	0.136651
LacPavin_0419_WC70L	sg1348	LacPavin_0419_WC90_scaffold_470431	Proteobacteria	0.24601
LacPavin_0419_WC70L	sg1319	LacPavin_0419_WC90_scaffold_548482	Proteobacteria	0.0392044
LacPavin_0419_WC70L	sg1212	LacPavin_0419_WC90_scaffold_572819	Proteobacteria	0.0669074
LacPavin_0419_WC70L	sg1364	LacPavin_0419_WC90_scaffold_757643	Proteobacteria	0.369954
LacPavin_0419_WC70L	sg1346	LacPavin_0419_WC90_scaffold_888751	Proteobacteria	1.18117
LacPavin_0419_WC70L	sg1290	LacPavin_0419_WC90_scaffold_980727	Proteobacteria	0.0746145
LacPavin_0419_WC70L	sg1327	LacPavin_0419_WC90_scaffold_1146931	Proteobacteria	0.0616463
LacPavin_0419_WC70L	sg1331	LacPavin_0419_WC70S_scaffold_125892	Proteobacteria	1.22276
LacPavin_0419_WC70L	sg1306	LacPavin_0419_WC70S_scaffold_262202	Proteobacteria	2.59796
LacPavin_0419_WC70L	sg1223	LacPavin_0419_WC70S_scaffold_526142	Proteobacteria	0.140796
LacPavin_0419_WC70L	sg1254	LacPavin_0419_WC70S_scaffold_822090	Proteobacteria	0.139355
LacPavin_0419_WC70L	sg607	LacPavin_0419_WC53_scaffold_125166	Proteobacteria	0.237087
LacPavin_0419_WC70L	sg1216	LacPavin_0920_WC70_scaffold_31621	Proteobacteria	1.0461
LacPavin_0419_WC70L	sg1313	LacPavin_0920_WC70_scaffold_39557	Proteobacteria	2.91987
LacPavin_0419_WC70L	sg1300	LacPavin_0920_WC70_scaffold_269905	Proteobacteria	0.0625175
LacPavin_0419_WC70L	sg1226	LacPavin_0920_WC70_scaffold_351500	Proteobacteria	0.909785
LacPavin_0419_WC70L	sg1466	LacPavin_0920_WC70_scaffold_417238	Proteobacteria	0.05824
LacPavin_0419_WC70L	sg1588	LacPavin_0920_WC70_scaffold_856244	Proteobacteria	0.0484696
LacPavin_0419_WC70L	sg610	LacPavin_0920_WC70_scaffold_865588	Proteobacteria	0.512628
LacPavin_0419_WC70L	sg1636	LacPavin_0920_WC70_scaffold_1876904	Proteobacteria	0.501631
LacPavin_0419_WC70L	sg1252	LacPavin_0920_WC90_scaffold_761321	Proteobacteria	0.220099
LacPavin_0419_WC70L	sg1381	LacPavin_0920_WC90_scaffold_1206690	Proteobacteria	0.585583
LacPavin_0419_WC70L	sg1031	LacPavin_0920_WC57_scaffold_40822	Proteobacteria	0.130769
LacPavin_0419_WC70L	sg1027	LacPavin_0920_WC57_scaffold_267353	Proteobacteria	0.335614
LacPavin_0419_WC70L	sg1062	LacPavin_0920_WC57_scaffold_338443	Proteobacteria	1.16192
LacPavin_0419_WC70L	sg562	LacPavin_0920_WC57_scaffold_345584	Proteobacteria	0.078468
LacPavin_0419_WC70L	sg989	LacPavin_0920_WC57_scaffold_1433647	Proteobacteria	0.154681
LacPavin_0419_WC70L	sg705	LacPavin_0818_WC45_scaffold_88906	Proteobacteria	0.0450908
LacPavin_0419_WC70L	sg1235	LacPavin_0818_WC45_scaffold_104941	Proteobacteria	0.481313
LacPavin_0419_WC70L	sg1057	LacPavin_0818_WC45_scaffold_177156	Proteobacteria	0.121159
LacPavin_0419_WC70L	sg635	LacPavin_0818_WC45_scaffold_190248	Proteobacteria	0.409008
LacPavin_0419_WC70L	sg1715	LacPavin_0818_WC45_scaffold_535565	Proteobacteria	1.12605
LacPavin_0419_WC70L	sg560	LacPavin_0818_WC55_scaffold_138388	Proteobacteria	0.0701678
LacPavin_0419_WC70L	sg945	LacPavin_0818_WC55_scaffold_318838	Proteobacteria	0.140215
LacPavin_0419_WC70L	sg1231	LacPavin_0818_WC55_scaffold_381834	Proteobacteria	1.00935
LacPavin_0419_WC70L	sg199	LacPavin_0818_WC40_scaffold_214530	Proteobacteria	0.0449484
LacPavin_0419_WC70L	sg1375	LacPavin_0920_SED1_scaffold_370969	Proteobacteria	0.0930432
LacPavin_0419_WC70L	sg1318	LacPavin_0920_SED3_scaffold_3467205	Proteobacteria	0.44937
LacPavin_0419_WC70L	sg1000	LacPavin_0419_WC90_scaffold_32308	Sumerlaeota	0.22835
LacPavin_0419_WC70L	sg1396	LacPavin_0818_WC45_scaffold_478369	TM6	0.0446635
LacPavin_0419_WC70L	sg1195	LacPavin_0419_WC70L_scaffold_65162	Verrucomicrobia	0.257064
LacPavin_0419_WC70L	sg1134	LacPavin_0419_WC70L_scaffold_129152	Verrucomicrobia	0.290626
LacPavin_0419_WC70L	sg1137	LacPavin_0419_WC70L_scaffold_145440	Verrucomicrobia	0.18
LacPavin_0419_WC70L	sg1132	LacPavin_0419_WC70L_scaffold_177505	Verrucomicrobia	0.045465
LacPavin_0419_WC70L	sg780	LacPavin_0419_WC70L_scaffold_268156	Verrucomicrobia	0.256267
LacPavin_0419_WC70L	sg1114	LacPavin_0419_WC70L_scaffold_291599	Verrucomicrobia	0.285847
LacPavin_0419_WC70L	sg1174	LacPavin_0419_WC90_scaffold_4168	Verrucomicrobia	0.0807083
LacPavin_0419_WC70L	sg1148	LacPavin_0419_WC90_scaffold_521316	Verrucomicrobia	0.1048
LacPavin_0419_WC70L	sg1439	LacPavin_0419_WC90_scaffold_863058	Verrucomicrobia	0.0376332
LacPavin_0419_WC70L	sg737	LacPavin_0419_WC70S_scaffold_221763	Verrucomicrobia	0.168016
LacPavin_0419_WC70L	sg1723	LacPavin_0419_WC70S_scaffold_404054	Verrucomicrobia	0.0902529
LacPavin_0419_WC70L	sg1169	LacPavin_0419_WC70S_scaffold_848247	Verrucomicrobia	0.076259
LacPavin_0419_WC70L	sg1808	LacPavin_0419_WC70S_scaffold_929957	Verrucomicrobia	0.35721
LacPavin_0419_WC70L	sg757	LacPavin_0419_WC53_scaffold_154280	Verrucomicrobia	0.0474889
LacPavin_0419_WC70L	sg1451	LacPavin_0920_WC70_scaffold_161180	Verrucomicrobia	0.0552336
LacPavin_0419_WC70L	sg540	LacPavin_0920_WC70_scaffold_277701	Verrucomicrobia	0.734047
LacPavin_0419_WC70L	sg682	LacPavin_0920_WC70_scaffold_933171	Verrucomicrobia	0.113479
LacPavin_0419_WC70L	sg1129	LacPavin_0920_WC70_scaffold_1005697	Verrucomicrobia	0.184205
LacPavin_0419_WC70L	sg1112	LacPavin_0920_WC70_scaffold_1297299	Verrucomicrobia	0.469641
LacPavin_0419_WC70L	sg1024	LacPavin_0920_WC70_scaffold_1381669	Verrucomicrobia	0.134662
LacPavin_0419_WC70L	sg1689	LacPavin_0920_WC70_scaffold_1415153	Verrucomicrobia	0.0816107
LacPavin_0419_WC70L	sg1046	LacPavin_0920_WC90_scaffold_409386	Verrucomicrobia	0.0667091
LacPavin_0419_WC70L	sg1099	LacPavin_0920_WC90_scaffold_785799	Verrucomicrobia	1.85207
LacPavin_0419_WC70L	sg1607	LacPavin_0920_WC90_scaffold_1228624	Verrucomicrobia	0.28446
LacPavin_0419_WC70L	sg387	LacPavin_0920_WC57_scaffold_25355	Verrucomicrobia	0.0512737
LacPavin_0419_WC70L	sg799	LacPavin_0818_WC55_scaffold_168388	Verrucomicrobia	0.229686
LacPavin_0419_WC70L	sg762	LacPavin_0818_WC55_scaffold_379661	Verrucomicrobia	0.355533
LacPavin_0419_WC70L	sg1413	LacPavin_0920_WC90_scaffold_1848815	WOR-3	0.0346862
LacPavin_0419_WC70L	sg881	LacPavin_0419_WC70L_scaffold_122708	unknown	0.181988
LacPavin_0419_WC70L	sg1467	LacPavin_0419_WC70S_scaffold_1277762	unknown	0.0566557
LacPavin_0419_WC70L	sg1804	LacPavin_0920_WC70_scaffold_500247	unknown	0.0340517
LacPavin_0419_WC70L	sg874	LacPavin_0920_WC70_scaffold_1074355	unknown	0.0951512
LacPavin_0419_WC70L	sg1042	LacPavin_0920_WC90_scaffold_695618	unknown	0.0827018
LacPavin_0419_WC70L	sg359	LacPavin_0818_WC55_scaffold_10582	unknown	0.294253
LacPavin_0419_WC70L	sg47	LacPavin_0818_WC55_scaffold_183595	unknown	0.0689236
LacPavin_0419_WC90	sg885	LacPavin_0419_WC70L_scaffold_168147	Acidobacteria	1.01634
LacPavin_0419_WC90	sg43	LacPavin_0419_WC70L_scaffold_242844	Acidobacteria	0.124568
LacPavin_0419_WC90	sg70	LacPavin_0419_WC90_scaffold_352228	Acidobacteria	0.0977366
LacPavin_0419_WC90	sg886	LacPavin_0419_WC90_scaffold_502557	Acidobacteria	0.118641
LacPavin_0419_WC90	sg69	LacPavin_0419_WC70S_scaffold_194283	Acidobacteria	0.0651361
LacPavin_0419_WC90	sg797	LacPavin_0920_WC90_scaffold_943976	Acidobacteria	0.045254
LacPavin_0419_WC90	sg35	LacPavin_0818_WC45_scaffold_534239	Acidobacteria	0.0543275
LacPavin_0419_WC90	sg101	LacPavin_0818_WC50_scaffold_223816	Acidobacteria	0.0516691
LacPavin_0419_WC90	sg1355	LacPavin_0920_SED5_scaffold_506813	Acidobacteria	0.0549088
LacPavin_0419_WC90	sg1544	LacPavin_0419_WC70L_scaffold_884023	Actinobacteria	0.165938
LacPavin_0419_WC90	sg609	LacPavin_0419_WC90_scaffold_48991	Actinobacteria	0.280528
LacPavin_0419_WC90	sg1032	LacPavin_0419_WC90_scaffold_827409	Actinobacteria	0.0395428
LacPavin_0419_WC90	sg348	LacPavin_0419_WC70S_scaffold_126632	Actinobacteria	0.0546913
LacPavin_0419_WC90	sg880	LacPavin_0419_WC70S_scaffold_418950	Actinobacteria	0.0688443
LacPavin_0419_WC90	sg321	LacPavin_0419_WC70S_scaffold_1045688	Actinobacteria	0.0390014
LacPavin_0419_WC90	sg306	LacPavin_0419_WC53_scaffold_193180	Actinobacteria	0.0410913
LacPavin_0419_WC90	sg873	LacPavin_0920_WC90_scaffold_328048	Actinobacteria	1.52357
LacPavin_0419_WC90	sg623	LacPavin_0920_WC90_scaffold_611144	Actinobacteria	0.176617
LacPavin_0419_WC90	sg18	LacPavin_0419_WC90_scaffold_444307	Altiarchaeota	0.134774
LacPavin_0419_WC90	sg1716	LacPavin_0419_WC90_scaffold_424835	Aminicenantes	0.0600684
LacPavin_0419_WC90	sg1091	LacPavin_0920_WC70_scaffold_172245	Aminicenantes	0.0824185
LacPavin_0419_WC90	sg896	LacPavin_0419_WC90_scaffold_480596	Armatimonadetes	0.0590013
LacPavin_0419_WC90	sg559	LacPavin_0920_SED3_scaffold_44996	Atribacterota	0.0514927
LacPavin_0419_WC90	sg527	LacPavin_0419_WC70L_scaffold_40972	Bacteroidetes	0.168387
LacPavin_0419_WC90	sg1763	LacPavin_0419_WC70L_scaffold_50316	Bacteroidetes	0.130903
LacPavin_0419_WC90	sg209	LacPavin_0419_WC70L_scaffold_96327	Bacteroidetes	0.0614499
LacPavin_0419_WC90	sg1410	LacPavin_0419_WC70L_scaffold_173290	Bacteroidetes	0.288913
LacPavin_0419_WC90	sg620	LacPavin_0419_WC70L_scaffold_231623	Bacteroidetes	0.0419303
LacPavin_0419_WC90	sg662	LacPavin_0419_WC70L_scaffold_269005	Bacteroidetes	1.16849
LacPavin_0419_WC90	sg452	LacPavin_0419_WC70L_scaffold_506494	Bacteroidetes	0.13082
LacPavin_0419_WC90	sg1665	LacPavin_0419_WC70L_scaffold_551262	Bacteroidetes	0.088996
LacPavin_0419_WC90	sg696	LacPavin_0419_WC90_scaffold_4065	Bacteroidetes	0.342242
LacPavin_0419_WC90	sg411	LacPavin_0419_WC90_scaffold_17917	Bacteroidetes	0.309645
LacPavin_0419_WC90	sg499	LacPavin_0419_WC90_scaffold_30495	Bacteroidetes	3.83308
LacPavin_0419_WC90	sg702	LacPavin_0419_WC90_scaffold_114186	Bacteroidetes	0.191458
LacPavin_0419_WC90	sg1487	LacPavin_0419_WC90_scaffold_131235	Bacteroidetes	0.116629
LacPavin_0419_WC90	sg1658	LacPavin_0419_WC90_scaffold_164503	Bacteroidetes	0.0682908
LacPavin_0419_WC90	sg604	LacPavin_0419_WC90_scaffold_179787	Bacteroidetes	0.177108
LacPavin_0419_WC90	sg526	LacPavin_0419_WC90_scaffold_270650	Bacteroidetes	0.124627
LacPavin_0419_WC90	sg1402	LacPavin_0419_WC90_scaffold_399018	Bacteroidetes	0.453657
LacPavin_0419_WC90	sg414	LacPavin_0419_WC90_scaffold_406423	Bacteroidetes	0.569221
LacPavin_0419_WC90	sg1563	LacPavin_0419_WC90_scaffold_443234	Bacteroidetes	0.186102
LacPavin_0419_WC90	sg443	LacPavin_0419_WC90_scaffold_479946	Bacteroidetes	0.141087
LacPavin_0419_WC90	sg487	LacPavin_0419_WC90_scaffold_627524	Bacteroidetes	0.170776
LacPavin_0419_WC90	sg523	LacPavin_0419_WC90_scaffold_862363	Bacteroidetes	0.180154
LacPavin_0419_WC90	sg502	LacPavin_0419_WC90_scaffold_876174	Bacteroidetes	0.637178
LacPavin_0419_WC90	sg437	LacPavin_0920_WC70_scaffold_481434	Bacteroidetes	0.224729
LacPavin_0419_WC90	sg1598	LacPavin_0920_WC90_scaffold_24964	Bacteroidetes	0.107788
LacPavin_0419_WC90	sg746	LacPavin_0920_WC90_scaffold_429699	Bacteroidetes	3.31977
LacPavin_0419_WC90	sg256	LacPavin_0920_WC90_scaffold_1672880	Bacteroidetes	0.169765
LacPavin_0419_WC90	sg1307	LacPavin_0920_WC90_scaffold_1981755	Bacteroidetes	0.064981
LacPavin_0419_WC90	sg497	LacPavin_0920_WC57_scaffold_222544	Bacteroidetes	2.04266
LacPavin_0419_WC90	sg1581	LacPavin_0920_WC57_scaffold_390767	Bacteroidetes	0.0309815
LacPavin_0419_WC90	sg777	LacPavin_0818_WC55_scaffold_526043	Bacteroidetes	0.777262
LacPavin_0419_WC90	sg1747	LacPavin_0818_WC40_scaffold_776780	Bacteroidetes	0.044001
LacPavin_0419_WC90	sg658	LacPavin_0920_SED2_scaffold_36117	Bacteroidetes	0.340824
LacPavin_0419_WC90	sg513	LacPavin_0920_SED2_scaffold_852920	Bacteroidetes	0.0764408
LacPavin_0419_WC90	sg1756	LacPavin_0920_SED5_scaffold_1889571	Bacteroidetes	0.159955
LacPavin_0419_WC90	sg40	LacPavin_0419_WC90_scaffold_9167	Bathyarchaeota	0.0933375
LacPavin_0419_WC90	sg1602	LacPavin_0920_WC70_scaffold_443039	Bathyarchaeota	0.0664168
LacPavin_0419_WC90	sg233	LacPavin_0920_WC90_scaffold_1599434	Bathyarchaeota	0.0392808
LacPavin_0419_WC90	sg178	LacPavin_0920_SED3_scaffold_165915	Bathyarchaeota	0.0648817
LacPavin_0419_WC90	sg1558	LacPavin_0419_WC70L_scaffold_18148	Candidate Phyla Radiation	0.0584062
LacPavin_0419_WC90	sg789	LacPavin_0419_WC70L_scaffold_49880	Candidate Phyla Radiation	0.0889064
LacPavin_0419_WC90	sg1472	LacPavin_0419_WC70L_scaffold_59796	Candidate Phyla Radiation	0.0884856
LacPavin_0419_WC90	sg686	LacPavin_0419_WC70L_scaffold_109322	Candidate Phyla Radiation	0.17556
LacPavin_0419_WC90	sg868	LacPavin_0419_WC70L_scaffold_116825	Candidate Phyla Radiation	0.0495095
LacPavin_0419_WC90	sg1190	LacPavin_0419_WC70L_scaffold_126041	Candidate Phyla Radiation	0.404956
LacPavin_0419_WC90	sg1230	LacPavin_0419_WC70L_scaffold_204083	Candidate Phyla Radiation	0.0483725
LacPavin_0419_WC90	sg1065	LacPavin_0419_WC70L_scaffold_387794	Candidate Phyla Radiation	0.224908
LacPavin_0419_WC90	sg678	LacPavin_0419_WC70L_scaffold_503791	Candidate Phyla Radiation	0.0340231
LacPavin_0419_WC90	sg1241	LacPavin_0419_WC70L_scaffold_514748	Candidate Phyla Radiation	0.067568
LacPavin_0419_WC90	sg1297	LacPavin_0419_WC70L_scaffold_650442	Candidate Phyla Radiation	0.268253
LacPavin_0419_WC90	sg1555	LacPavin_0419_WC90_scaffold_46610	Candidate Phyla Radiation	0.107379
LacPavin_0419_WC90	sg955	LacPavin_0419_WC90_scaffold_53426	Candidate Phyla Radiation	0.262748
LacPavin_0419_WC90	sg1236	LacPavin_0419_WC90_scaffold_67212	Candidate Phyla Radiation	0.160541
LacPavin_0419_WC90	sg1268	LacPavin_0419_WC90_scaffold_67272	Candidate Phyla Radiation	0.264691
LacPavin_0419_WC90	sg899	LacPavin_0419_WC90_scaffold_111822	Candidate Phyla Radiation	0.257118
LacPavin_0419_WC90	sg1185	LacPavin_0419_WC90_scaffold_120708	Candidate Phyla Radiation	0.147585
LacPavin_0419_WC90	sg1345	LacPavin_0419_WC90_scaffold_147339	Candidate Phyla Radiation	0.307143
LacPavin_0419_WC90	sg1180	LacPavin_0419_WC90_scaffold_172690	Candidate Phyla Radiation	0.389061
LacPavin_0419_WC90	sg1111	LacPavin_0419_WC90_scaffold_200516	Candidate Phyla Radiation	0.181141
LacPavin_0419_WC90	sg1664	LacPavin_0419_WC90_scaffold_217997	Candidate Phyla Radiation	0.140588
LacPavin_0419_WC90	sg1076	LacPavin_0419_WC90_scaffold_241196	Candidate Phyla Radiation	0.544689
LacPavin_0419_WC90	sg1215	LacPavin_0419_WC90_scaffold_255219	Candidate Phyla Radiation	0.305252
LacPavin_0419_WC90	sg1378	LacPavin_0419_WC90_scaffold_257289	Candidate Phyla Radiation	0.167336
LacPavin_0419_WC90	sg1416	LacPavin_0419_WC90_scaffold_271042	Candidate Phyla Radiation	0.166934
LacPavin_0419_WC90	sg1102	LacPavin_0419_WC90_scaffold_297055	Candidate Phyla Radiation	0.541822
LacPavin_0419_WC90	sg1515	LacPavin_0419_WC90_scaffold_346780	Candidate Phyla Radiation	0.103045
LacPavin_0419_WC90	sg1244	LacPavin_0419_WC90_scaffold_397284	Candidate Phyla Radiation	0.11945
LacPavin_0419_WC90	sg1440	LacPavin_0419_WC90_scaffold_410329	Candidate Phyla Radiation	0.373176
LacPavin_0419_WC90	sg16	LacPavin_0419_WC90_scaffold_436711	Candidate Phyla Radiation	0.0612584
LacPavin_0419_WC90	sg1796	LacPavin_0419_WC90_scaffold_484094	Candidate Phyla Radiation	0.106471
LacPavin_0419_WC90	sg1260	LacPavin_0419_WC90_scaffold_486744	Candidate Phyla Radiation	0.153653
LacPavin_0419_WC90	sg1642	LacPavin_0419_WC90_scaffold_524555	Candidate Phyla Radiation	0.109293
LacPavin_0419_WC90	sg1266	LacPavin_0419_WC90_scaffold_533509	Candidate Phyla Radiation	0.172932
LacPavin_0419_WC90	sg1078	LacPavin_0419_WC90_scaffold_558151	Candidate Phyla Radiation	0.193156
LacPavin_0419_WC90	sg546	LacPavin_0419_WC90_scaffold_565625	Candidate Phyla Radiation	0.143236
LacPavin_0419_WC90	sg1661	LacPavin_0419_WC90_scaffold_668050	Candidate Phyla Radiation	0.181461
LacPavin_0419_WC90	sg1492	LacPavin_0419_WC90_scaffold_668359	Candidate Phyla Radiation	0.150577
LacPavin_0419_WC90	sg1787	LacPavin_0419_WC90_scaffold_682924	Candidate Phyla Radiation	0.134288
LacPavin_0419_WC90	sg1198	LacPavin_0419_WC90_scaffold_701849	Candidate Phyla Radiation	0.221606
LacPavin_0419_WC90	sg920	LacPavin_0419_WC90_scaffold_711295	Candidate Phyla Radiation	0.408307
LacPavin_0419_WC90	sg700	LacPavin_0419_WC90_scaffold_766188	Candidate Phyla Radiation	0.0653635
LacPavin_0419_WC90	sg1394	LacPavin_0419_WC90_scaffold_912381	Candidate Phyla Radiation	0.359578
LacPavin_0419_WC90	sg1124	LacPavin_0419_WC90_scaffold_916283	Candidate Phyla Radiation	0.21011
LacPavin_0419_WC90	sg876	LacPavin_0419_WC90_scaffold_1036263	Candidate Phyla Radiation	0.207756
LacPavin_0419_WC90	sg1572	LacPavin_0419_WC90_scaffold_1159340	Candidate Phyla Radiation	0.179544
LacPavin_0419_WC90	sg923	LacPavin_0419_WC70S_scaffold_327934	Candidate Phyla Radiation	0.120878
LacPavin_0419_WC90	sg1019	LacPavin_0419_WC70S_scaffold_430333	Candidate Phyla Radiation	0.47009
LacPavin_0419_WC90	sg1087	LacPavin_0920_WC70_scaffold_65019	Candidate Phyla Radiation	3.61255
LacPavin_0419_WC90	sg1395	LacPavin_0920_WC70_scaffold_449360	Candidate Phyla Radiation	0.0528209
LacPavin_0419_WC90	sg1690	LacPavin_0920_WC70_scaffold_1922460	Candidate Phyla Radiation	0.0904217
LacPavin_0419_WC90	sg1037	LacPavin_0920_WC90_scaffold_59210	Candidate Phyla Radiation	0.404351
LacPavin_0419_WC90	sg921	LacPavin_0920_WC90_scaffold_109886	Candidate Phyla Radiation	0.150267
LacPavin_0419_WC90	sg1681	LacPavin_0920_WC90_scaffold_110760	Candidate Phyla Radiation	0.0760003
LacPavin_0419_WC90	sg593	LacPavin_0920_WC90_scaffold_148346	Candidate Phyla Radiation	0.137366
LacPavin_0419_WC90	sg1168	LacPavin_0920_WC90_scaffold_295821	Candidate Phyla Radiation	0.0754006
LacPavin_0419_WC90	sg1641	LacPavin_0920_WC90_scaffold_368863	Candidate Phyla Radiation	0.076574
LacPavin_0419_WC90	sg1113	LacPavin_0920_WC90_scaffold_384230	Candidate Phyla Radiation	1.13539
LacPavin_0419_WC90	sg1594	LacPavin_0920_WC90_scaffold_486822	Candidate Phyla Radiation	0.0737499
LacPavin_0419_WC90	sg912	LacPavin_0920_WC90_scaffold_492432	Candidate Phyla Radiation	0.0865969
LacPavin_0419_WC90	sg742	LacPavin_0920_WC90_scaffold_567696	Candidate Phyla Radiation	0.331536
LacPavin_0419_WC90	sg1203	LacPavin_0920_WC90_scaffold_643290	Candidate Phyla Radiation	0.0552131
LacPavin_0419_WC90	sg1587	LacPavin_0920_WC90_scaffold_708463	Candidate Phyla Radiation	0.0383834
LacPavin_0419_WC90	sg1458	LacPavin_0920_WC90_scaffold_762751	Candidate Phyla Radiation	0.0947529
LacPavin_0419_WC90	sg567	LacPavin_0920_WC90_scaffold_766193	Candidate Phyla Radiation	0.159073
LacPavin_0419_WC90	sg654	LacPavin_0920_WC90_scaffold_929312	Candidate Phyla Radiation	0.220844
LacPavin_0419_WC90	sg1412	LacPavin_0920_WC90_scaffold_936423	Candidate Phyla Radiation	0.128289
LacPavin_0419_WC90	sg1557	LacPavin_0920_WC90_scaffold_938353	Candidate Phyla Radiation	0.0826054
LacPavin_0419_WC90	sg1233	LacPavin_0920_WC90_scaffold_1076153	Candidate Phyla Radiation	0.0564193
LacPavin_0419_WC90	sg1815	LacPavin_0920_WC90_scaffold_1333801	Candidate Phyla Radiation	0.0997723
LacPavin_0419_WC90	sg1786	LacPavin_0920_WC90_scaffold_1460911	Candidate Phyla Radiation	0.0893096
LacPavin_0419_WC90	sg638	LacPavin_0920_WC90_scaffold_1591751	Candidate Phyla Radiation	0.0942074
LacPavin_0419_WC90	sg1232	LacPavin_0920_WC90_scaffold_1865991	Candidate Phyla Radiation	0.179501
LacPavin_0419_WC90	sg1107	LacPavin_0920_WC90_scaffold_2192168	Candidate Phyla Radiation	0.082842
LacPavin_0419_WC90	sg1218	LacPavin_0818_WC45_scaffold_760803	Candidate Phyla Radiation	0.0568717
LacPavin_0419_WC90	sg1418	LacPavin_0920_SED4_scaffold_1206454	Candidate Phyla Radiation	0.0981899
LacPavin_0419_WC90	sg538	LacPavin_0920_SED4_scaffold_2811411	Candidate Phyla Radiation	0.0616066
LacPavin_0419_WC90	sg1373	LacPavin_0920_SED3_scaffold_131832	Candidate Phyla Radiation	0.0627488
LacPavin_0419_WC90	sg689	LacPavin_0419_WC90_scaffold_141047	Chlamydiae	0.256225
LacPavin_0419_WC90	sg990	LacPavin_0419_WC70L_scaffold_213441	Chloroflexi	0.18543
LacPavin_0419_WC90	sg1374	LacPavin_0419_WC70L_scaffold_228183	Chloroflexi	0.0726578
LacPavin_0419_WC90	sg947	LacPavin_0419_WC70L_scaffold_357429	Chloroflexi	0.197009
LacPavin_0419_WC90	sg1734	LacPavin_0419_WC70L_scaffold_386865	Chloroflexi	0.0677585
LacPavin_0419_WC90	sg1498	LacPavin_0419_WC90_scaffold_77159	Chloroflexi	0.126477
LacPavin_0419_WC90	sg555	LacPavin_0419_WC90_scaffold_166314	Chloroflexi	0.204478
LacPavin_0419_WC90	sg408	LacPavin_0419_WC90_scaffold_204286	Chloroflexi	0.117856
LacPavin_0419_WC90	sg1475	LacPavin_0419_WC90_scaffold_417736	Chloroflexi	0.063649
LacPavin_0419_WC90	sg601	LacPavin_0419_WC90_scaffold_446854	Chloroflexi	0.0595696
LacPavin_0419_WC90	sg21	LacPavin_0419_WC90_scaffold_602496	Chloroflexi	0.290278
LacPavin_0419_WC90	sg1650	LacPavin_0920_WC70_scaffold_1033699	Chloroflexi	0.0750678
LacPavin_0419_WC90	sg975	LacPavin_0920_WC70_scaffold_1396004	Chloroflexi	0.252603
LacPavin_0419_WC90	sg1391	LacPavin_0920_WC70_scaffold_1870555	Chloroflexi	0.0603265
LacPavin_0419_WC90	sg1025	LacPavin_0920_WC90_scaffold_398330	Chloroflexi	0.268991
LacPavin_0419_WC90	sg1604	LacPavin_0920_WC90_scaffold_805612	Chloroflexi	0.0662622
LacPavin_0419_WC90	sg967	LacPavin_0920_WC90_scaffold_864102	Chloroflexi	0.184888
LacPavin_0419_WC90	sg980	LacPavin_0920_WC90_scaffold_1485423	Chloroflexi	0.0608022
LacPavin_0419_WC90	sg1599	LacPavin_0920_SED1_scaffold_113457	Chloroflexi	0.0810829
LacPavin_0419_WC90	sg669	LacPavin_0920_SED2_scaffold_7696	Coprothermobacterota	0.120804
LacPavin_0419_WC90	sg1115	LacPavin_0419_WC90_scaffold_1133553	Cryosericota	0.524178
LacPavin_0419_WC90	sg1116	LacPavin_0419_WC90_scaffold_1158228	Cryosericota	0.346515
LacPavin_0419_WC90	sg1145	LacPavin_0818_WC55_scaffold_564822	Cryosericota	0.137914
LacPavin_0419_WC90	sg484	LacPavin_0818_WC40_scaffold_186010	Cyanobacteria	0.130353
LacPavin_0419_WC90	sg1426	LacPavin_0419_WC90_scaffold_60982	Diapherotrites	0.111127
LacPavin_0419_WC90	sg1713	LacPavin_0419_WC90_scaffold_270530	Diapherotrites	0.118023
LacPavin_0419_WC90	sg92	LacPavin_0419_WC90_scaffold_461843	Diapherotrites	0.233171
LacPavin_0419_WC90	sg519	LacPavin_0920_WC70_scaffold_112358	Elusimicrobia	0.117562
LacPavin_0419_WC90	sg168	LacPavin_0818_WC55_scaffold_54061	Elusimicrobia	0.0391069
LacPavin_0419_WC90	sg795	LacPavin_0419_WC70L_scaffold_228825	Euryarchaeota	1.97413
LacPavin_0419_WC90	sg1742	LacPavin_0419_WC90_scaffold_148578	Euryarchaeota	0.101522
LacPavin_0419_WC90	sg747	LacPavin_0419_WC90_scaffold_443904	Euryarchaeota	0.277676
LacPavin_0419_WC90	sg695	LacPavin_0419_WC90_scaffold_630973	Euryarchaeota	0.718822
LacPavin_0419_WC90	sg783	LacPavin_0419_WC90_scaffold_1142663	Euryarchaeota	0.575808
LacPavin_0419_WC90	sg25	LacPavin_0920_WC70_scaffold_621206	Euryarchaeota	0.0519396
LacPavin_0419_WC90	sg197	LacPavin_0920_WC70_scaffold_771924	Euryarchaeota	0.749114
LacPavin_0419_WC90	sg784	LacPavin_0920_WC70_scaffold_1265816	Euryarchaeota	2.75105
LacPavin_0419_WC90	sg1539	LacPavin_0920_WC90_scaffold_304125	Euryarchaeota	1.13866
LacPavin_0419_WC90	sg809	LacPavin_0920_SED3_scaffold_3147876	Euryarchaeota	0.120126
LacPavin_0419_WC90	sg1580	LacPavin_0920_WC70_scaffold_1259313	Firmicutes	0.400366
LacPavin_0419_WC90	sg672	LacPavin_0920_WC90_scaffold_109345	Firmicutes	2.10708
LacPavin_0419_WC90	sg1393	LacPavin_0419_WC90_scaffold_3250	Ignavibacteriae	0.617448
LacPavin_0419_WC90	sg1428	LacPavin_0419_WC90_scaffold_238742	Ignavibacteriae	3.06583
LacPavin_0419_WC90	sg1377	LacPavin_0920_WC70_scaffold_190470	Ignavibacteriae	0.163535
LacPavin_0419_WC90	sg1400	LacPavin_0920_WC70_scaffold_1307535	Ignavibacteriae	0.240693
LacPavin_0419_WC90	sg1627	LacPavin_0419_WC90_scaffold_535126	Latescibacteria	0.131762
LacPavin_0419_WC90	sg561	LacPavin_0419_WC90_scaffold_409976	Lentisphaerae	0.0644687
LacPavin_0419_WC90	sg1660	LacPavin_0419_WC90_scaffold_974420	Lentisphaerae	0.204901
LacPavin_0419_WC90	sg533	LacPavin_0419_WC90_scaffold_230560	Micrarchaeota	0.614058
LacPavin_0419_WC90	sg537	LacPavin_0419_WC90_scaffold_337981	Micrarchaeota	0.230464
LacPavin_0419_WC90	sg532	LacPavin_0920_WC90_scaffold_1766143	Micrarchaeota	0.0787686
LacPavin_0419_WC90	sg518	LacPavin_0419_WC70L_scaffold_44845	NC10	0.0585547
LacPavin_0419_WC90	sg522	LacPavin_0419_WC90_scaffold_175375	NC10	0.0904171
LacPavin_0419_WC90	sg1293	LacPavin_0419_WC70L_scaffold_918728	Nitrospirae	0.0352023
LacPavin_0419_WC90	sg997	LacPavin_0419_WC70L_scaffold_40647	Omnitrophica	0.0982548
LacPavin_0419_WC90	sg856	LacPavin_0419_WC70L_scaffold_83494	Omnitrophica	0.480297
LacPavin_0419_WC90	sg972	LacPavin_0419_WC70L_scaffold_245327	Omnitrophica	0.0826848
LacPavin_0419_WC90	sg699	LacPavin_0419_WC70L_scaffold_281078	Omnitrophica	0.0692979
LacPavin_0419_WC90	sg833	LacPavin_0419_WC70L_scaffold_306900	Omnitrophica	0.129654
LacPavin_0419_WC90	sg674	LacPavin_0419_WC70L_scaffold_329882	Omnitrophica	0.284589
LacPavin_0419_WC90	sg619	LacPavin_0419_WC70L_scaffold_466829	Omnitrophica	0.0480266
LacPavin_0419_WC90	sg1158	LacPavin_0419_WC70L_scaffold_500997	Omnitrophica	0.152439
LacPavin_0419_WC90	sg1547	LacPavin_0419_WC70L_scaffold_667591	Omnitrophica	0.0494465
LacPavin_0419_WC90	sg887	LacPavin_0419_WC90_scaffold_12968	Omnitrophica	0.221873
LacPavin_0419_WC90	sg636	LacPavin_0419_WC90_scaffold_107503	Omnitrophica	0.333304
LacPavin_0419_WC90	sg721	LacPavin_0419_WC90_scaffold_179346	Omnitrophica	0.466309
LacPavin_0419_WC90	sg1701	LacPavin_0419_WC90_scaffold_279407	Omnitrophica	0.120428
LacPavin_0419_WC90	sg829	LacPavin_0419_WC90_scaffold_299036	Omnitrophica	0.0559192
LacPavin_0419_WC90	sg670	LacPavin_0419_WC90_scaffold_342781	Omnitrophica	0.231361
LacPavin_0419_WC90	sg1390	LacPavin_0419_WC90_scaffold_364492	Omnitrophica	0.186562
LacPavin_0419_WC90	sg891	LacPavin_0419_WC90_scaffold_547038	Omnitrophica	0.282345
LacPavin_0419_WC90	sg839	LacPavin_0419_WC90_scaffold_672520	Omnitrophica	0.24083
LacPavin_0419_WC90	sg1097	LacPavin_0419_WC90_scaffold_797864	Omnitrophica	0.178352
LacPavin_0419_WC90	sg852	LacPavin_0419_WC90_scaffold_1112943	Omnitrophica	0.103483
LacPavin_0419_WC90	sg1708	LacPavin_0419_WC90_scaffold_1113581	Omnitrophica	0.121753
LacPavin_0419_WC90	sg813	LacPavin_0920_WC70_scaffold_389600	Omnitrophica	0.607364
LacPavin_0419_WC90	sg667	LacPavin_0920_WC70_scaffold_685901	Omnitrophica	0.0821071
LacPavin_0419_WC90	sg651	LacPavin_0920_WC70_scaffold_1271454	Omnitrophica	0.133159
LacPavin_0419_WC90	sg825	LacPavin_0920_WC90_scaffold_868978	Omnitrophica	1.02721
LacPavin_0419_WC90	sg659	LacPavin_0920_WC90_scaffold_996147	Omnitrophica	0.063584
LacPavin_0419_WC90	sg1775	LacPavin_0419_WC70L_scaffold_190983	Pacearchaeota	0.0852926
LacPavin_0419_WC90	sg734	LacPavin_0419_WC90_scaffold_718115	Pacearchaeota	0.180036
LacPavin_0419_WC90	sg1767	LacPavin_0419_WC90_scaffold_1084113	Pacearchaeota	0.113419
LacPavin_0419_WC90	sg1559	LacPavin_0920_WC90_scaffold_940332	Pacearchaeota	0.0356195
LacPavin_0419_WC90	sg973	LacPavin_0920_WC90_scaffold_1844590	Pacearchaeota	0.0621017
LacPavin_0419_WC90	sg867	LacPavin_0920_SED3_scaffold_42356	Pacearchaeota	0.060495
LacPavin_0419_WC90	sg1077	LacPavin_0419_WC90_scaffold_147740	Planctomycetes	0.0714648
LacPavin_0419_WC90	sg1584	LacPavin_0419_WC90_scaffold_585788	Planctomycetes	0.174087
LacPavin_0419_WC90	sg1760	LacPavin_0419_WC70S_scaffold_172615	Planctomycetes	0.0891325
LacPavin_0419_WC90	sg629	LacPavin_0920_WC70_scaffold_155752	Planctomycetes	0.039106
LacPavin_0419_WC90	sg285	LacPavin_0920_WC90_scaffold_57975	Planctomycetes	0.271659
LacPavin_0419_WC90	sg1108	LacPavin_0920_WC90_scaffold_76449	Planctomycetes	0.107237
LacPavin_0419_WC90	sg691	LacPavin_0920_WC57_scaffold_357342	Planctomycetes	0.138563
LacPavin_0419_WC90	sg612	LacPavin_0818_WC50_scaffold_806620	Planctomycetes	0.0328847
LacPavin_0419_WC90	sg570	LacPavin_0419_WC90_scaffold_1080705	Poribacteria	0.223486
LacPavin_0419_WC90	sg292	LacPavin_0920_WC90_scaffold_869996	Poribacteria	0.390741
LacPavin_0419_WC90	sg1279	LacPavin_0419_WC70L_scaffold_54646	Proteobacteria	0.108596
LacPavin_0419_WC90	sg1239	LacPavin_0419_WC70L_scaffold_55385	Proteobacteria	0.171549
LacPavin_0419_WC90	sg893	LacPavin_0419_WC70L_scaffold_56050	Proteobacteria	0.041984
LacPavin_0419_WC90	sg1495	LacPavin_0419_WC70L_scaffold_58569	Proteobacteria	0.070096
LacPavin_0419_WC90	sg1301	LacPavin_0419_WC70L_scaffold_246572	Proteobacteria	0.273896
LacPavin_0419_WC90	sg660	LacPavin_0419_WC70L_scaffold_483053	Proteobacteria	0.229873
LacPavin_0419_WC90	sg1679	LacPavin_0419_WC70L_scaffold_652318	Proteobacteria	0.210912
LacPavin_0419_WC90	sg1332	LacPavin_0419_WC70L_scaffold_768141	Proteobacteria	0.645394
LacPavin_0419_WC90	sg1242	LacPavin_0419_WC70L_scaffold_828299	Proteobacteria	0.571255
LacPavin_0419_WC90	sg1287	LacPavin_0419_WC90_scaffold_49240	Proteobacteria	0.345051
LacPavin_0419_WC90	sg1579	LacPavin_0419_WC90_scaffold_59522	Proteobacteria	0.707752
LacPavin_0419_WC90	sg1295	LacPavin_0419_WC90_scaffold_117769	Proteobacteria	1.12452
LacPavin_0419_WC90	sg1392	LacPavin_0419_WC90_scaffold_124641	Proteobacteria	0.347927
LacPavin_0419_WC90	sg574	LacPavin_0419_WC90_scaffold_215018	Proteobacteria	1.16071
LacPavin_0419_WC90	sg1635	LacPavin_0419_WC90_scaffold_242913	Proteobacteria	0.135577
LacPavin_0419_WC90	sg1237	LacPavin_0419_WC90_scaffold_318732	Proteobacteria	0.0744275
LacPavin_0419_WC90	sg1350	LacPavin_0419_WC90_scaffold_399662	Proteobacteria	0.236714
LacPavin_0419_WC90	sg1348	LacPavin_0419_WC90_scaffold_470431	Proteobacteria	0.230539
LacPavin_0419_WC90	sg1319	LacPavin_0419_WC90_scaffold_548482	Proteobacteria	0.222376
LacPavin_0419_WC90	sg1212	LacPavin_0419_WC90_scaffold_572819	Proteobacteria	0.115551
LacPavin_0419_WC90	sg1364	LacPavin_0419_WC90_scaffold_757643	Proteobacteria	1.12083
LacPavin_0419_WC90	sg1346	LacPavin_0419_WC90_scaffold_888751	Proteobacteria	0.596397
LacPavin_0419_WC90	sg1290	LacPavin_0419_WC90_scaffold_980727	Proteobacteria	0.139459
LacPavin_0419_WC90	sg1327	LacPavin_0419_WC90_scaffold_1146931	Proteobacteria	0.267255
LacPavin_0419_WC90	sg1331	LacPavin_0419_WC70S_scaffold_125892	Proteobacteria	1.70817
LacPavin_0419_WC90	sg1306	LacPavin_0419_WC70S_scaffold_262202	Proteobacteria	2.67856
LacPavin_0419_WC90	sg1223	LacPavin_0419_WC70S_scaffold_526142	Proteobacteria	0.0714289
LacPavin_0419_WC90	sg1254	LacPavin_0419_WC70S_scaffold_822090	Proteobacteria	0.07953
LacPavin_0419_WC90	sg653	LacPavin_0419_WC53_scaffold_22186	Proteobacteria	0.062991
LacPavin_0419_WC90	sg607	LacPavin_0419_WC53_scaffold_125166	Proteobacteria	0.0622482
LacPavin_0419_WC90	sg1216	LacPavin_0920_WC70_scaffold_31621	Proteobacteria	0.3483
LacPavin_0419_WC90	sg1313	LacPavin_0920_WC70_scaffold_39557	Proteobacteria	0.46142
LacPavin_0419_WC90	sg1226	LacPavin_0920_WC70_scaffold_351500	Proteobacteria	0.67648
LacPavin_0419_WC90	sg610	LacPavin_0920_WC70_scaffold_865588	Proteobacteria	0.213721
LacPavin_0419_WC90	sg1592	LacPavin_0920_WC70_scaffold_1038541	Proteobacteria	0.0589241
LacPavin_0419_WC90	sg1636	LacPavin_0920_WC70_scaffold_1876904	Proteobacteria	0.106079
LacPavin_0419_WC90	sg1252	LacPavin_0920_WC90_scaffold_761321	Proteobacteria	0.162001
LacPavin_0419_WC90	sg1217	LacPavin_0920_WC90_scaffold_1007516	Proteobacteria	0.0643554
LacPavin_0419_WC90	sg1314	LacPavin_0920_WC90_scaffold_1062492	Proteobacteria	0.0716186
LacPavin_0419_WC90	sg1381	LacPavin_0920_WC90_scaffold_1206690	Proteobacteria	1.20987
LacPavin_0419_WC90	sg1154	LacPavin_0920_WC90_scaffold_2222507	Proteobacteria	0.156836
LacPavin_0419_WC90	sg1027	LacPavin_0920_WC57_scaffold_267353	Proteobacteria	0.0386409
LacPavin_0419_WC90	sg1062	LacPavin_0920_WC57_scaffold_338443	Proteobacteria	0.392992
LacPavin_0419_WC90	sg989	LacPavin_0920_WC57_scaffold_1433647	Proteobacteria	0.0620248
LacPavin_0419_WC90	sg1235	LacPavin_0818_WC45_scaffold_104941	Proteobacteria	0.352105
LacPavin_0419_WC90	sg1057	LacPavin_0818_WC45_scaffold_177156	Proteobacteria	0.0685523
LacPavin_0419_WC90	sg1715	LacPavin_0818_WC45_scaffold_535565	Proteobacteria	0.210952
LacPavin_0419_WC90	sg560	LacPavin_0818_WC55_scaffold_138388	Proteobacteria	0.038408
LacPavin_0419_WC90	sg945	LacPavin_0818_WC55_scaffold_318838	Proteobacteria	0.147599
LacPavin_0419_WC90	sg1231	LacPavin_0818_WC55_scaffold_381834	Proteobacteria	0.567697
LacPavin_0419_WC90	sg1375	LacPavin_0920_SED1_scaffold_370969	Proteobacteria	0.148961
LacPavin_0419_WC90	sg1247	LacPavin_0920_SED3_scaffold_2624036	Proteobacteria	0.195121
LacPavin_0419_WC90	sg1318	LacPavin_0920_SED3_scaffold_3467205	Proteobacteria	1.20021
LacPavin_0419_WC90	sg858	LacPavin_0419_WC90_scaffold_177072	Saganbacteria	0.397305
LacPavin_0419_WC90	sg357	LacPavin_0419_WC90_scaffold_161521	Spirochaetes	0.0650258
LacPavin_0419_WC90	sg358	LacPavin_0419_WC90_scaffold_195007	Spirochaetes	0.348775
LacPavin_0419_WC90	sg1000	LacPavin_0419_WC90_scaffold_32308	Sumerlaeota	0.840873
LacPavin_0419_WC90	sg320	LacPavin_0920_WC90_scaffold_1541273	Sumerlaeota	0.0706796
LacPavin_0419_WC90	sg1195	LacPavin_0419_WC70L_scaffold_65162	Verrucomicrobia	0.0519809
LacPavin_0419_WC90	sg1134	LacPavin_0419_WC70L_scaffold_129152	Verrucomicrobia	0.16127
LacPavin_0419_WC90	sg780	LacPavin_0419_WC70L_scaffold_268156	Verrucomicrobia	0.0638769
LacPavin_0419_WC90	sg1114	LacPavin_0419_WC70L_scaffold_291599	Verrucomicrobia	0.0520798
LacPavin_0419_WC90	sg1174	LacPavin_0419_WC90_scaffold_4168	Verrucomicrobia	0.250138
LacPavin_0419_WC90	sg836	LacPavin_0419_WC90_scaffold_421794	Verrucomicrobia	0.250187
LacPavin_0419_WC90	sg1148	LacPavin_0419_WC90_scaffold_521316	Verrucomicrobia	0.147408
LacPavin_0419_WC90	sg1379	LacPavin_0419_WC90_scaffold_535571	Verrucomicrobia	0.0802739
LacPavin_0419_WC90	sg1439	LacPavin_0419_WC90_scaffold_863058	Verrucomicrobia	0.157238
LacPavin_0419_WC90	sg820	LacPavin_0419_WC90_scaffold_976785	Verrucomicrobia	0.0648238
LacPavin_0419_WC90	sg1150	LacPavin_0419_WC90_scaffold_1122371	Verrucomicrobia	0.133616
LacPavin_0419_WC90	sg737	LacPavin_0419_WC70S_scaffold_221763	Verrucomicrobia	0.051625
LacPavin_0419_WC90	sg1169	LacPavin_0419_WC70S_scaffold_848247	Verrucomicrobia	0.145619
LacPavin_0419_WC90	sg1808	LacPavin_0419_WC70S_scaffold_929957	Verrucomicrobia	0.118873
LacPavin_0419_WC90	sg540	LacPavin_0920_WC70_scaffold_277701	Verrucomicrobia	0.273668
LacPavin_0419_WC90	sg1129	LacPavin_0920_WC70_scaffold_1005697	Verrucomicrobia	0.0510475
LacPavin_0419_WC90	sg1112	LacPavin_0920_WC70_scaffold_1297299	Verrucomicrobia	0.101657
LacPavin_0419_WC90	sg1046	LacPavin_0920_WC90_scaffold_409386	Verrucomicrobia	0.132499
LacPavin_0419_WC90	sg1135	LacPavin_0920_WC90_scaffold_686188	Verrucomicrobia	0.0602822
LacPavin_0419_WC90	sg1099	LacPavin_0920_WC90_scaffold_785799	Verrucomicrobia	5.05625
LacPavin_0419_WC90	sg1607	LacPavin_0920_WC90_scaffold_1228624	Verrucomicrobia	0.117961
LacPavin_0419_WC90	sg799	LacPavin_0818_WC55_scaffold_168388	Verrucomicrobia	0.163438
LacPavin_0419_WC90	sg762	LacPavin_0818_WC55_scaffold_379661	Verrucomicrobia	0.0505624
LacPavin_0419_WC90	sg1093	LacPavin_0818_WC55_scaffold_492808	Verrucomicrobia	0.0780677
LacPavin_0419_WC90	sg611	LacPavin_0920_SED2_scaffold_1273260	Verrucomicrobia	0.0362682
LacPavin_0419_WC90	sg1737	LacPavin_0920_SED2_scaffold_1389783	Verrucomicrobia	0.0537561
LacPavin_0419_WC90	sg1413	LacPavin_0920_WC90_scaffold_1848815	WOR-3	0.179179
LacPavin_0419_WC90	sg349	LacPavin_0419_WC90_scaffold_147904	Woesearchaeota	0.229278
LacPavin_0419_WC90	sg881	LacPavin_0419_WC70L_scaffold_122708	unknown	0.0763053
LacPavin_0419_WC90	sg26	LacPavin_0419_WC90_scaffold_817639	unknown	0.129578
LacPavin_0419_WC90	sg1467	LacPavin_0419_WC70S_scaffold_1277762	unknown	0.0574515
LacPavin_0419_WC90	sg1042	LacPavin_0920_WC90_scaffold_695618	unknown	0.32575
LacPavin_0419_WC90	sg359	LacPavin_0818_WC55_scaffold_10582	unknown	0.280161
LacPavin_0818_WC40	sg241	LacPavin_0419_WC53_scaffold_350812	Acidobacteria	0.0708682
LacPavin_0818_WC40	sg96	LacPavin_0419_WC53_scaffold_414968	Acidobacteria	0.111922
LacPavin_0818_WC40	sg37	LacPavin_0920_WC90_scaffold_1247429	Acidobacteria	0.0957591
LacPavin_0818_WC40	sg1493	LacPavin_0920_WC57_scaffold_335795	Acidobacteria	0.0761389
LacPavin_0818_WC40	sg1514	LacPavin_0920_WC57_scaffold_1205374	Acidobacteria	0.0308426
LacPavin_0818_WC40	sg1611	LacPavin_0818_WC45_scaffold_530583	Acidobacteria	0.0322947
LacPavin_0818_WC40	sg35	LacPavin_0818_WC45_scaffold_534239	Acidobacteria	0.239109
LacPavin_0818_WC40	sg32	LacPavin_0818_WC50_scaffold_104129	Acidobacteria	0.0487056
LacPavin_0818_WC40	sg101	LacPavin_0818_WC50_scaffold_223816	Acidobacteria	0.0609135
LacPavin_0818_WC40	sg86	LacPavin_0818_WC40_scaffold_877130	Acidobacteria	0.162507
LacPavin_0818_WC40	sg66	LacPavin_0818_WC40_scaffold_1013327	Acidobacteria	0.0903996
LacPavin_0818_WC40	sg120	LacPavin_0818_WC40_scaffold_1295986	Acidobacteria	0.114788
LacPavin_0818_WC40	sg348	LacPavin_0419_WC70S_scaffold_126632	Actinobacteria	1.60432
LacPavin_0818_WC40	sg314	LacPavin_0419_WC70S_scaffold_484398	Actinobacteria	0.126867
LacPavin_0818_WC40	sg321	LacPavin_0419_WC70S_scaffold_1045688	Actinobacteria	1.53163
LacPavin_0818_WC40	sg112	LacPavin_0419_WC53_scaffold_46600	Actinobacteria	0.971112
LacPavin_0818_WC40	sg106	LacPavin_0419_WC53_scaffold_61468	Actinobacteria	0.086662
LacPavin_0818_WC40	sg15	LacPavin_0419_WC53_scaffold_74747	Actinobacteria	0.184481
LacPavin_0818_WC40	sg62	LacPavin_0419_WC53_scaffold_99945	Actinobacteria	0.0504323
LacPavin_0818_WC40	sg162	LacPavin_0419_WC53_scaffold_110169	Actinobacteria	0.084459
LacPavin_0818_WC40	sg265	LacPavin_0419_WC53_scaffold_112693	Actinobacteria	1.1699
LacPavin_0818_WC40	sg174	LacPavin_0419_WC53_scaffold_334822	Actinobacteria	0.0333858
LacPavin_0818_WC40	sg126	LacPavin_0920_WC12_scaffold_24901	Actinobacteria	0.0918979
LacPavin_0818_WC40	sg155	LacPavin_0920_WC12_scaffold_52502	Actinobacteria	0.252335
LacPavin_0818_WC40	sg368	LacPavin_0920_WC12_scaffold_88913	Actinobacteria	0.231634
LacPavin_0818_WC40	sg216	LacPavin_0920_WC12_scaffold_162125	Actinobacteria	0.0455605
LacPavin_0818_WC40	sg274	LacPavin_0920_WC12_scaffold_221527	Actinobacteria	0.183517
LacPavin_0818_WC40	sg294	LacPavin_0920_WC12_scaffold_227198	Actinobacteria	0.0373717
LacPavin_0818_WC40	sg364	LacPavin_0920_WC12_scaffold_234747	Actinobacteria	0.113829
LacPavin_0818_WC40	sg146	LacPavin_0920_WC12_scaffold_281660	Actinobacteria	0.0586806
LacPavin_0818_WC40	sg490	LacPavin_0920_WC12_scaffold_388496	Actinobacteria	0.147755
LacPavin_0818_WC40	sg1159	LacPavin_0920_WC12_scaffold_451199	Actinobacteria	0.17792
LacPavin_0818_WC40	sg350	LacPavin_0920_WC12_scaffold_482143	Actinobacteria	0.0985931
LacPavin_0818_WC40	sg535	LacPavin_0920_WC12_scaffold_676752	Actinobacteria	0.25576
LacPavin_0818_WC40	sg1567	LacPavin_0920_WC12_scaffold_796672	Actinobacteria	0.874523
LacPavin_0818_WC40	sg1803	LacPavin_0920_WC12_scaffold_1228553	Actinobacteria	0.0345396
LacPavin_0818_WC40	sg330	LacPavin_0920_WC12_scaffold_1361606	Actinobacteria	0.126222
LacPavin_0818_WC40	sg421	LacPavin_0920_WC57_scaffold_33110	Actinobacteria	0.27159
LacPavin_0818_WC40	sg150	LacPavin_0920_WC57_scaffold_48213	Actinobacteria	0.533098
LacPavin_0818_WC40	sg447	LacPavin_0920_WC57_scaffold_93996	Actinobacteria	0.772448
LacPavin_0818_WC40	sg287	LacPavin_0920_WC57_scaffold_219150	Actinobacteria	1.54581
LacPavin_0818_WC40	sg1809	LacPavin_0920_WC57_scaffold_222928	Actinobacteria	0.183693
LacPavin_0818_WC40	sg226	LacPavin_0920_WC57_scaffold_540342	Actinobacteria	0.160867
LacPavin_0818_WC40	sg134	LacPavin_0920_WC57_scaffold_689090	Actinobacteria	4.04565
LacPavin_0818_WC40	sg280	LacPavin_0920_WC57_scaffold_925092	Actinobacteria	0.0251203
LacPavin_0818_WC40	sg139	LacPavin_0818_WC45_scaffold_32728	Actinobacteria	0.611471
LacPavin_0818_WC40	sg581	LacPavin_0818_WC45_scaffold_92560	Actinobacteria	0.245203
LacPavin_0818_WC40	sg300	LacPavin_0818_WC45_scaffold_102464	Actinobacteria	0.454289
LacPavin_0818_WC40	sg1508	LacPavin_0818_WC45_scaffold_191905	Actinobacteria	0.0702649
LacPavin_0818_WC40	sg1671	LacPavin_0818_WC45_scaffold_205163	Actinobacteria	0.235544
LacPavin_0818_WC40	sg427	LacPavin_0818_WC45_scaffold_229224	Actinobacteria	0.148213
LacPavin_0818_WC40	sg416	LacPavin_0818_WC45_scaffold_231912	Actinobacteria	0.518961
LacPavin_0818_WC40	sg185	LacPavin_0818_WC45_scaffold_258923	Actinobacteria	0.0482503
LacPavin_0818_WC40	sg247	LacPavin_0818_WC45_scaffold_301807	Actinobacteria	0.240497
LacPavin_0818_WC40	sg301	LacPavin_0818_WC45_scaffold_327953	Actinobacteria	1.94294
LacPavin_0818_WC40	sg1535	LacPavin_0818_WC45_scaffold_388240	Actinobacteria	0.0330294
LacPavin_0818_WC40	sg361	LacPavin_0818_WC45_scaffold_469111	Actinobacteria	0.0678184
LacPavin_0818_WC40	sg1696	LacPavin_0818_WC45_scaffold_594846	Actinobacteria	0.0564802
LacPavin_0818_WC40	sg276	LacPavin_0818_WC45_scaffold_728056	Actinobacteria	0.0408931
LacPavin_0818_WC40	sg457	LacPavin_0818_WC45_scaffold_1143169	Actinobacteria	0.0908725
LacPavin_0818_WC40	sg1545	LacPavin_0818_WC55_scaffold_24368	Actinobacteria	0.0871624
LacPavin_0818_WC40	sg1207	LacPavin_0818_WC55_scaffold_26011	Actinobacteria	0.15366
LacPavin_0818_WC40	sg266	LacPavin_0818_WC55_scaffold_27716	Actinobacteria	0.758963
LacPavin_0818_WC40	sg351	LacPavin_0818_WC55_scaffold_125817	Actinobacteria	0.844147
LacPavin_0818_WC40	sg177	LacPavin_0818_WC55_scaffold_161101	Actinobacteria	0.430029
LacPavin_0818_WC40	sg82	LacPavin_0818_WC55_scaffold_164890	Actinobacteria	3.09713
LacPavin_0818_WC40	sg401	LacPavin_0818_WC55_scaffold_166176	Actinobacteria	0.211444
LacPavin_0818_WC40	sg395	LacPavin_0818_WC55_scaffold_289473	Actinobacteria	0.286057
LacPavin_0818_WC40	sg1691	LacPavin_0818_WC55_scaffold_331128	Actinobacteria	0.649928
LacPavin_0818_WC40	sg399	LacPavin_0818_WC55_scaffold_882596	Actinobacteria	0.180999
LacPavin_0818_WC40	sg288	LacPavin_0818_WC50_scaffold_7546	Actinobacteria	0.0863323
LacPavin_0818_WC40	sg17	LacPavin_0818_WC50_scaffold_26434	Actinobacteria	0.0264996
LacPavin_0818_WC40	sg415	LacPavin_0818_WC50_scaffold_63884	Actinobacteria	0.0403212
LacPavin_0818_WC40	sg218	LacPavin_0818_WC50_scaffold_77212	Actinobacteria	0.274064
LacPavin_0818_WC40	sg228	LacPavin_0818_WC50_scaffold_111800	Actinobacteria	0.0640215
LacPavin_0818_WC40	sg360	LacPavin_0818_WC50_scaffold_166323	Actinobacteria	0.138443
LacPavin_0818_WC40	sg308	LacPavin_0818_WC50_scaffold_172646	Actinobacteria	0.08778
LacPavin_0818_WC40	sg192	LacPavin_0818_WC50_scaffold_192761	Actinobacteria	0.314825
LacPavin_0818_WC40	sg14	LacPavin_0818_WC50_scaffold_195811	Actinobacteria	0.242946
LacPavin_0818_WC40	sg398	LacPavin_0818_WC50_scaffold_227613	Actinobacteria	3.86124
LacPavin_0818_WC40	sg1582	LacPavin_0818_WC50_scaffold_234438	Actinobacteria	0.0867355
LacPavin_0818_WC40	sg440	LacPavin_0818_WC50_scaffold_302362	Actinobacteria	0.0437635
LacPavin_0818_WC40	sg160	LacPavin_0818_WC50_scaffold_313235	Actinobacteria	0.224873
LacPavin_0818_WC40	sg323	LacPavin_0818_WC50_scaffold_343014	Actinobacteria	0.0519269
LacPavin_0818_WC40	sg1526	LacPavin_0818_WC50_scaffold_343442	Actinobacteria	0.10878
LacPavin_0818_WC40	sg108	LacPavin_0818_WC50_scaffold_525627	Actinobacteria	0.0712703
LacPavin_0818_WC40	sg194	LacPavin_0818_WC50_scaffold_529950	Actinobacteria	0.100854
LacPavin_0818_WC40	sg402	LacPavin_0818_WC50_scaffold_602935	Actinobacteria	0.0226879
LacPavin_0818_WC40	sg34	LacPavin_0818_WC50_scaffold_663765	Actinobacteria	0.0298063
LacPavin_0818_WC40	sg388	LacPavin_0818_WC50_scaffold_726261	Actinobacteria	0.0832546
LacPavin_0818_WC40	sg344	LacPavin_0818_WC50_scaffold_729470	Actinobacteria	0.143764
LacPavin_0818_WC40	sg217	LacPavin_0818_WC50_scaffold_883417	Actinobacteria	0.325607
LacPavin_0818_WC40	sg173	LacPavin_0818_WC50_scaffold_1005463	Actinobacteria	0.116171
LacPavin_0818_WC40	sg892	LacPavin_0818_WC50_scaffold_1017758	Actinobacteria	0.163966
LacPavin_0818_WC40	sg430	LacPavin_0818_WC50_scaffold_1120529	Actinobacteria	0.0679471
LacPavin_0818_WC40	sg423	LacPavin_0818_WC50_scaffold_1124196	Actinobacteria	0.0863798
LacPavin_0818_WC40	sg153	LacPavin_0818_WC40_scaffold_26752	Actinobacteria	1.63606
LacPavin_0818_WC40	sg205	LacPavin_0818_WC40_scaffold_91061	Actinobacteria	0.0833016
LacPavin_0818_WC40	sg221	LacPavin_0818_WC40_scaffold_100649	Actinobacteria	0.22413
LacPavin_0818_WC40	sg1768	LacPavin_0818_WC40_scaffold_126844	Actinobacteria	1.59092
LacPavin_0818_WC40	sg119	LacPavin_0818_WC40_scaffold_135319	Actinobacteria	0.906011
LacPavin_0818_WC40	sg11	LacPavin_0818_WC40_scaffold_154534	Actinobacteria	0.469894
LacPavin_0818_WC40	sg149	LacPavin_0818_WC40_scaffold_165292	Actinobacteria	0.211278
LacPavin_0818_WC40	sg1688	LacPavin_0818_WC40_scaffold_260289	Actinobacteria	0.0239544
LacPavin_0818_WC40	sg84	LacPavin_0818_WC40_scaffold_267723	Actinobacteria	0.135037
LacPavin_0818_WC40	sg338	LacPavin_0818_WC40_scaffold_290856	Actinobacteria	0.0589393
LacPavin_0818_WC40	sg422	LacPavin_0818_WC40_scaffold_378952	Actinobacteria	0.0432037
LacPavin_0818_WC40	sg145	LacPavin_0818_WC40_scaffold_404450	Actinobacteria	0.14906
LacPavin_0818_WC40	sg183	LacPavin_0818_WC40_scaffold_445553	Actinobacteria	0.0824015
LacPavin_0818_WC40	sg68	LacPavin_0818_WC40_scaffold_494570	Actinobacteria	0.155381
LacPavin_0818_WC40	sg157	LacPavin_0818_WC40_scaffold_589577	Actinobacteria	0.212537
LacPavin_0818_WC40	sg169	LacPavin_0818_WC40_scaffold_914447	Actinobacteria	0.302926
LacPavin_0818_WC40	sg1655	LacPavin_0818_WC40_scaffold_950289	Actinobacteria	0.0704603
LacPavin_0818_WC40	sg331	LacPavin_0818_WC40_scaffold_1038063	Actinobacteria	0.734846
LacPavin_0818_WC40	sg1695	LacPavin_0818_WC40_scaffold_1175202	Actinobacteria	0.0247146
LacPavin_0818_WC40	sg1166	LacPavin_0818_WC40_scaffold_1231479	Actinobacteria	0.0280726
LacPavin_0818_WC40	sg190	LacPavin_0920_SED3_scaffold_13969	Actinobacteria	0.359746
LacPavin_0818_WC40	sg267	LacPavin_0920_SED3_scaffold_276603	Actinobacteria	0.291958
LacPavin_0818_WC40	sg201	LacPavin_0818_WC45_scaffold_401088	Armatimonadetes	0.0567578
LacPavin_0818_WC40	sg52	LacPavin_0818_WC45_scaffold_516844	Armatimonadetes	0.0646232
LacPavin_0818_WC40	sg115	LacPavin_0818_WC50_scaffold_155949	Armatimonadetes	0.0648701
LacPavin_0818_WC40	sg163	LacPavin_0818_WC50_scaffold_657187	Armatimonadetes	0.0595447
LacPavin_0818_WC40	sg316	LacPavin_0419_WC53_scaffold_24549	Bacteroidetes	0.171199
LacPavin_0818_WC40	sg365	LacPavin_0419_WC53_scaffold_225909	Bacteroidetes	0.0551194
LacPavin_0818_WC40	sg386	LacPavin_0920_WC12_scaffold_45977	Bacteroidetes	0.0690226
LacPavin_0818_WC40	sg507	LacPavin_0920_WC12_scaffold_131219	Bacteroidetes	0.0586469
LacPavin_0818_WC40	sg1810	LacPavin_0920_WC12_scaffold_219866	Bacteroidetes	0.0257415
LacPavin_0818_WC40	sg1657	LacPavin_0920_WC12_scaffold_295908	Bacteroidetes	0.04485
LacPavin_0818_WC40	sg384	LacPavin_0920_WC12_scaffold_667594	Bacteroidetes	0.170891
LacPavin_0818_WC40	sg517	LacPavin_0920_WC12_scaffold_782685	Bacteroidetes	0.0448651
LacPavin_0818_WC40	sg246	LacPavin_0920_WC12_scaffold_1177690	Bacteroidetes	0.0451811
LacPavin_0818_WC40	sg327	LacPavin_0920_WC57_scaffold_516673	Bacteroidetes	0.0476712
LacPavin_0818_WC40	sg239	LacPavin_0920_WC57_scaffold_958893	Bacteroidetes	0.549235
LacPavin_0818_WC40	sg191	LacPavin_0920_WC57_scaffold_1237443	Bacteroidetes	0.0463255
LacPavin_0818_WC40	sg362	LacPavin_0920_WC57_scaffold_1477651	Bacteroidetes	0.0779683
LacPavin_0818_WC40	sg381	LacPavin_0818_WC45_scaffold_90731	Bacteroidetes	0.0878624
LacPavin_0818_WC40	sg382	LacPavin_0818_WC45_scaffold_209640	Bacteroidetes	0.350529
LacPavin_0818_WC40	sg282	LacPavin_0818_WC45_scaffold_423293	Bacteroidetes	0.322776
LacPavin_0818_WC40	sg210	LacPavin_0818_WC45_scaffold_438533	Bacteroidetes	0.0587453
LacPavin_0818_WC40	sg378	LacPavin_0818_WC45_scaffold_848784	Bacteroidetes	0.0631579
LacPavin_0818_WC40	sg383	LacPavin_0818_WC55_scaffold_6960	Bacteroidetes	0.0988852
LacPavin_0818_WC40	sg454	LacPavin_0818_WC55_scaffold_193735	Bacteroidetes	0.11059
LacPavin_0818_WC40	sg222	LacPavin_0818_WC50_scaffold_277218	Bacteroidetes	0.0800949
LacPavin_0818_WC40	sg337	LacPavin_0818_WC50_scaffold_330837	Bacteroidetes	0.0812676
LacPavin_0818_WC40	sg309	LacPavin_0818_WC50_scaffold_555438	Bacteroidetes	0.0787142
LacPavin_0818_WC40	sg1542	LacPavin_0818_WC50_scaffold_667083	Bacteroidetes	0.0350454
LacPavin_0818_WC40	sg261	LacPavin_0818_WC40_scaffold_3472	Bacteroidetes	0.186241
LacPavin_0818_WC40	sg374	LacPavin_0818_WC40_scaffold_117320	Bacteroidetes	0.584481
LacPavin_0818_WC40	sg297	LacPavin_0818_WC40_scaffold_222463	Bacteroidetes	0.168701
LacPavin_0818_WC40	sg501	LacPavin_0818_WC40_scaffold_302917	Bacteroidetes	0.131432
LacPavin_0818_WC40	sg439	LacPavin_0818_WC40_scaffold_445193	Bacteroidetes	0.102575
LacPavin_0818_WC40	sg679	LacPavin_0818_WC40_scaffold_492011	Bacteroidetes	0.194036
LacPavin_0818_WC40	sg591	LacPavin_0818_WC40_scaffold_595483	Bacteroidetes	0.239363
LacPavin_0818_WC40	sg99	LacPavin_0818_WC40_scaffold_612753	Bacteroidetes	1.32377
LacPavin_0818_WC40	sg1747	LacPavin_0818_WC40_scaffold_776780	Bacteroidetes	0.0849959
LacPavin_0818_WC40	sg816	LacPavin_0818_WC40_scaffold_1381001	Bacteroidetes	0.0771203
LacPavin_0818_WC40	sg1614	LacPavin_0419_WC53_scaffold_155874	Candidate Phyla Radiation	0.0508962
LacPavin_0818_WC40	sg871	LacPavin_0920_WC57_scaffold_184111	Candidate Phyla Radiation	0.0587094
LacPavin_0818_WC40	sg1463	LacPavin_0818_WC45_scaffold_91981	Candidate Phyla Radiation	0.231789
LacPavin_0818_WC40	sg1471	LacPavin_0818_WC45_scaffold_126057	Candidate Phyla Radiation	0.054928
LacPavin_0818_WC40	sg1455	LacPavin_0818_WC45_scaffold_165536	Candidate Phyla Radiation	0.184907
LacPavin_0818_WC40	sg1086	LacPavin_0818_WC45_scaffold_276048	Candidate Phyla Radiation	0.457747
LacPavin_0818_WC40	sg1501	LacPavin_0818_WC45_scaffold_893392	Candidate Phyla Radiation	0.0311285
LacPavin_0818_WC40	sg1446	LacPavin_0818_WC50_scaffold_152265	Candidate Phyla Radiation	0.0749269
LacPavin_0818_WC40	sg595	LacPavin_0818_WC50_scaffold_156335	Candidate Phyla Radiation	0.123146
LacPavin_0818_WC40	sg1680	LacPavin_0818_WC50_scaffold_593129	Candidate Phyla Radiation	0.136983
LacPavin_0818_WC40	sg1256	LacPavin_0818_WC40_scaffold_267117	Candidate Phyla Radiation	0.893127
LacPavin_0818_WC40	sg1505	LacPavin_0818_WC40_scaffold_327404	Candidate Phyla Radiation	0.239262
LacPavin_0818_WC40	sg1023	LacPavin_0818_WC40_scaffold_403846	Candidate Phyla Radiation	0.113507
LacPavin_0818_WC40	sg1683	LacPavin_0818_WC40_scaffold_580788	Candidate Phyla Radiation	0.356937
LacPavin_0818_WC40	sg1502	LacPavin_0818_WC40_scaffold_1023340	Candidate Phyla Radiation	0.289933
LacPavin_0818_WC40	sg1316	LacPavin_0419_WC53_scaffold_14684	Chlamydiae	0.0378532
LacPavin_0818_WC40	sg1160	LacPavin_0818_WC45_scaffold_116110	Chlamydiae	0.0535765
LacPavin_0818_WC40	sg1322	LacPavin_0818_WC40_scaffold_659690	Chlamydiae	0.208355
LacPavin_0818_WC40	sg1278	LacPavin_0818_WC40_scaffold_721558	Chlamydiae	0.222065
LacPavin_0818_WC40	sg1368	LacPavin_0920_WC57_scaffold_249309	Chlorobi	0.107299
LacPavin_0818_WC40	sg992	LacPavin_0920_WC12_scaffold_988946	Chloroflexi	0.255649
LacPavin_0818_WC40	sg732	LacPavin_0920_WC57_scaffold_847612	Chloroflexi	0.0764842
LacPavin_0818_WC40	sg1608	LacPavin_0818_WC45_scaffold_596078	Chloroflexi	0.031183
LacPavin_0818_WC40	sg254	LacPavin_0818_WC55_scaffold_345574	Chloroflexi	0.596868
LacPavin_0818_WC40	sg1082	LacPavin_0818_WC50_scaffold_85116	Chloroflexi	0.0556329
LacPavin_0818_WC40	sg370	LacPavin_0818_WC50_scaffold_175193	Chloroflexi	0.0772645
LacPavin_0818_WC40	sg251	LacPavin_0818_WC50_scaffold_182624	Chloroflexi	0.144341
LacPavin_0818_WC40	sg182	LacPavin_0818_WC50_scaffold_285919	Chloroflexi	0.0931747
LacPavin_0818_WC40	sg56	LacPavin_0818_WC50_scaffold_395337	Chloroflexi	0.0853384
LacPavin_0818_WC40	sg1005	LacPavin_0818_WC40_scaffold_276978	Chloroflexi	0.288975
LacPavin_0818_WC40	sg539	LacPavin_0920_WC12_scaffold_132041	Cyanobacteria	0.0470475
LacPavin_0818_WC40	sg549	LacPavin_0920_WC12_scaffold_463359	Cyanobacteria	0.0885639
LacPavin_0818_WC40	sg60	LacPavin_0920_WC12_scaffold_969534	Cyanobacteria	0.109683
LacPavin_0818_WC40	sg552	LacPavin_0920_WC12_scaffold_1083318	Cyanobacteria	0.0223518
LacPavin_0818_WC40	sg1550	LacPavin_0818_WC45_scaffold_198465	Cyanobacteria	0.0255126
LacPavin_0818_WC40	sg541	LacPavin_0818_WC55_scaffold_28018	Cyanobacteria	1.23719
LacPavin_0818_WC40	sg1383	LacPavin_0818_WC50_scaffold_23377	Cyanobacteria	0.0827259
LacPavin_0818_WC40	sg544	LacPavin_0818_WC50_scaffold_288445	Cyanobacteria	0.26124
LacPavin_0818_WC40	sg545	LacPavin_0818_WC50_scaffold_487781	Cyanobacteria	0.410835
LacPavin_0818_WC40	sg458	LacPavin_0818_WC50_scaffold_667775	Cyanobacteria	0.0313231
LacPavin_0818_WC40	sg484	LacPavin_0818_WC40_scaffold_186010	Cyanobacteria	0.602237
LacPavin_0818_WC40	sg553	LacPavin_0818_WC40_scaffold_310576	Cyanobacteria	0.192828
LacPavin_0818_WC40	sg557	LacPavin_0818_WC40_scaffold_1089430	Cyanobacteria	0.684317
LacPavin_0818_WC40	sg1163	LacPavin_0920_WC57_scaffold_261266	Dadabacteria	1.12617
LacPavin_0818_WC40	sg1193	LacPavin_0920_WC57_scaffold_1316124	Gemmatimonadetes	0.0367677
LacPavin_0818_WC40	sg1196	LacPavin_0818_WC50_scaffold_36524	Gemmatimonadetes	0.145925
LacPavin_0818_WC40	sg1173	LacPavin_0818_WC40_scaffold_524649	Gemmatimonadetes	0.458581
LacPavin_0818_WC40	sg1187	LacPavin_0818_WC40_scaffold_600497	Gemmatimonadetes	0.108275
LacPavin_0818_WC40	sg1058	LacPavin_0818_WC55_scaffold_312627	Nitrospirae	1.05475
LacPavin_0818_WC40	sg55	LacPavin_0419_WC70S_scaffold_89422	Planctomycetes	0.145677
LacPavin_0818_WC40	sg1760	LacPavin_0419_WC70S_scaffold_172615	Planctomycetes	0.561701
LacPavin_0818_WC40	sg461	LacPavin_0419_WC53_scaffold_18530	Planctomycetes	0.0500502
LacPavin_0818_WC40	sg785	LacPavin_0419_WC53_scaffold_23340	Planctomycetes	0.18839
LacPavin_0818_WC40	sg804	LacPavin_0419_WC53_scaffold_237970	Planctomycetes	0.0926519
LacPavin_0818_WC40	sg714	LacPavin_0419_WC53_scaffold_248089	Planctomycetes	0.0316955
LacPavin_0818_WC40	sg618	LacPavin_0920_WC12_scaffold_328885	Planctomycetes	0.132619
LacPavin_0818_WC40	sg723	LacPavin_0920_WC12_scaffold_706870	Planctomycetes	0.508439
LacPavin_0818_WC40	sg691	LacPavin_0920_WC57_scaffold_357342	Planctomycetes	0.855816
LacPavin_0818_WC40	sg712	LacPavin_0920_WC57_scaffold_390336	Planctomycetes	1.18097
LacPavin_0818_WC40	sg718	LacPavin_0920_WC57_scaffold_437838	Planctomycetes	0.384134
LacPavin_0818_WC40	sg1548	LacPavin_0920_WC57_scaffold_1325305	Planctomycetes	0.0730924
LacPavin_0818_WC40	sg798	LacPavin_0818_WC45_scaffold_47221	Planctomycetes	0.877594
LacPavin_0818_WC40	sg626	LacPavin_0818_WC45_scaffold_165061	Planctomycetes	0.514808
LacPavin_0818_WC40	sg687	LacPavin_0818_WC45_scaffold_255712	Planctomycetes	0.556521
LacPavin_0818_WC40	sg800	LacPavin_0818_WC45_scaffold_1129502	Planctomycetes	0.256397
LacPavin_0818_WC40	sg652	LacPavin_0818_WC50_scaffold_92949	Planctomycetes	0.406478
LacPavin_0818_WC40	sg793	LacPavin_0818_WC50_scaffold_116834	Planctomycetes	0.829585
LacPavin_0818_WC40	sg630	LacPavin_0818_WC50_scaffold_135309	Planctomycetes	0.34763
LacPavin_0818_WC40	sg811	LacPavin_0818_WC50_scaffold_172660	Planctomycetes	0.137856
LacPavin_0818_WC40	sg631	LacPavin_0818_WC50_scaffold_175634	Planctomycetes	0.20176
LacPavin_0818_WC40	sg624	LacPavin_0818_WC50_scaffold_212198	Planctomycetes	0.188334
LacPavin_0818_WC40	sg681	LacPavin_0818_WC50_scaffold_517228	Planctomycetes	0.0964305
LacPavin_0818_WC40	sg728	LacPavin_0818_WC50_scaffold_588773	Planctomycetes	0.23972
LacPavin_0818_WC40	sg736	LacPavin_0818_WC50_scaffold_661269	Planctomycetes	0.152048
LacPavin_0818_WC40	sg722	LacPavin_0818_WC50_scaffold_670759	Planctomycetes	0.112471
LacPavin_0818_WC40	sg612	LacPavin_0818_WC50_scaffold_806620	Planctomycetes	0.318823
LacPavin_0818_WC40	sg726	LacPavin_0818_WC40_scaffold_135111	Planctomycetes	0.132178
LacPavin_0818_WC40	sg371	LacPavin_0818_WC40_scaffold_208030	Planctomycetes	0.185538
LacPavin_0818_WC40	sg1518	LacPavin_0818_WC40_scaffold_289449	Planctomycetes	0.292509
LacPavin_0818_WC40	sg733	LacPavin_0818_WC40_scaffold_504659	Planctomycetes	0.126321
LacPavin_0818_WC40	sg1388	LacPavin_0818_WC40_scaffold_632221	Planctomycetes	0.0370728
LacPavin_0818_WC40	sg703	LacPavin_0419_WC70L_scaffold_425498	Proteobacteria	0.0371082
LacPavin_0818_WC40	sg109	LacPavin_0419_WC70S_scaffold_1172056	Proteobacteria	0.126399
LacPavin_0818_WC40	sg756	LacPavin_0419_WC70S_scaffold_1352584	Proteobacteria	0.0595311
LacPavin_0818_WC40	sg63	LacPavin_0419_WC53_scaffold_50448	Proteobacteria	0.0595117
LacPavin_0818_WC40	sg713	LacPavin_0419_WC53_scaffold_128666	Proteobacteria	0.0414137
LacPavin_0818_WC40	sg1127	LacPavin_0419_WC53_scaffold_166539	Proteobacteria	0.0265156
LacPavin_0818_WC40	sg1531	LacPavin_0419_WC53_scaffold_173542	Proteobacteria	0.0431636
LacPavin_0818_WC40	sg976	LacPavin_0419_WC53_scaffold_235628	Proteobacteria	0.0275623
LacPavin_0818_WC40	sg1489	LacPavin_0419_WC53_scaffold_242622	Proteobacteria	0.0291094
LacPavin_0818_WC40	sg1208	LacPavin_0419_WC53_scaffold_252083	Proteobacteria	0.115601
LacPavin_0818_WC40	sg332	LacPavin_0419_WC53_scaffold_252124	Proteobacteria	0.393663
LacPavin_0818_WC40	sg621	LacPavin_0419_WC53_scaffold_373789	Proteobacteria	0.0666652
LacPavin_0818_WC40	sg1613	LacPavin_0419_WC53_scaffold_413595	Proteobacteria	0.0321996
LacPavin_0818_WC40	sg295	LacPavin_0920_WC12_scaffold_6150	Proteobacteria	0.0154837
LacPavin_0818_WC40	sg138	LacPavin_0920_WC12_scaffold_20974	Proteobacteria	0.180886
LacPavin_0818_WC40	sg335	LacPavin_0920_WC12_scaffold_48415	Proteobacteria	0.136987
LacPavin_0818_WC40	sg1537	LacPavin_0920_WC12_scaffold_100746	Proteobacteria	0.17087
LacPavin_0818_WC40	sg1335	LacPavin_0920_WC12_scaffold_229216	Proteobacteria	0.146202
LacPavin_0818_WC40	sg1750	LacPavin_0920_WC12_scaffold_766296	Proteobacteria	0.026272
LacPavin_0818_WC40	sg1481	LacPavin_0920_WC12_scaffold_923575	Proteobacteria	0.185867
LacPavin_0818_WC40	sg131	LacPavin_0920_WC57_scaffold_102166	Proteobacteria	1.00175
LacPavin_0818_WC40	sg1740	LacPavin_0920_WC57_scaffold_154694	Proteobacteria	0.0587708
LacPavin_0818_WC40	sg124	LacPavin_0920_WC57_scaffold_182829	Proteobacteria	0.0593054
LacPavin_0818_WC40	sg1018	LacPavin_0920_WC57_scaffold_281609	Proteobacteria	0.029826
LacPavin_0818_WC40	sg159	LacPavin_0920_WC57_scaffold_359702	Proteobacteria	0.767144
LacPavin_0818_WC40	sg333	LacPavin_0920_WC57_scaffold_446140	Proteobacteria	1.39714
LacPavin_0818_WC40	sg1730	LacPavin_0920_WC57_scaffold_622002	Proteobacteria	0.0435559
LacPavin_0818_WC40	sg1201	LacPavin_0920_WC57_scaffold_701820	Proteobacteria	0.0630351
LacPavin_0818_WC40	sg1200	LacPavin_0920_WC57_scaffold_778840	Proteobacteria	0.104926
LacPavin_0818_WC40	sg284	LacPavin_0920_WC57_scaffold_1187785	Proteobacteria	0.021623
LacPavin_0818_WC40	sg1595	LacPavin_0920_WC57_scaffold_1337358	Proteobacteria	0.0322291
LacPavin_0818_WC40	sg1776	LacPavin_0920_WC57_scaffold_1347590	Proteobacteria	0.0680448
LacPavin_0818_WC40	sg1060	LacPavin_0818_WC45_scaffold_61579	Proteobacteria	0.422775
LacPavin_0818_WC40	sg711	LacPavin_0818_WC45_scaffold_77815	Proteobacteria	0.273338
LacPavin_0818_WC40	sg275	LacPavin_0818_WC45_scaffold_92363	Proteobacteria	0.0623216
LacPavin_0818_WC40	sg568	LacPavin_0818_WC45_scaffold_113104	Proteobacteria	0.138747
LacPavin_0818_WC40	sg1543	LacPavin_0818_WC45_scaffold_115612	Proteobacteria	0.0371978
LacPavin_0818_WC40	sg753	LacPavin_0818_WC45_scaffold_175460	Proteobacteria	0.761074
LacPavin_0818_WC40	sg984	LacPavin_0818_WC45_scaffold_222478	Proteobacteria	0.696902
LacPavin_0818_WC40	sg334	LacPavin_0818_WC45_scaffold_275357	Proteobacteria	0.229111
LacPavin_0818_WC40	sg234	LacPavin_0818_WC45_scaffold_290821	Proteobacteria	0.168996
LacPavin_0818_WC40	sg1425	LacPavin_0818_WC45_scaffold_868271	Proteobacteria	0.0278808
LacPavin_0818_WC40	sg102	LacPavin_0818_WC55_scaffold_714144	Proteobacteria	0.538461
LacPavin_0818_WC40	sg1677	LacPavin_0818_WC55_scaffold_730468	Proteobacteria	0.162922
LacPavin_0818_WC40	sg506	LacPavin_0818_WC55_scaffold_783153	Proteobacteria	0.0734975
LacPavin_0818_WC40	sg632	LacPavin_0818_WC55_scaffold_1025208	Proteobacteria	0.475112
LacPavin_0818_WC40	sg588	LacPavin_0818_WC50_scaffold_19731	Proteobacteria	0.104555
LacPavin_0818_WC40	sg655	LacPavin_0818_WC50_scaffold_21080	Proteobacteria	0.0567387
LacPavin_0818_WC40	sg754	LacPavin_0818_WC50_scaffold_62074	Proteobacteria	0.0508845
LacPavin_0818_WC40	sg1618	LacPavin_0818_WC50_scaffold_64183	Proteobacteria	0.0776566
LacPavin_0818_WC40	sg589	LacPavin_0818_WC50_scaffold_77592	Proteobacteria	0.0918039
LacPavin_0818_WC40	sg961	LacPavin_0818_WC50_scaffold_97095	Proteobacteria	0.0402019
LacPavin_0818_WC40	sg643	LacPavin_0818_WC50_scaffold_104223	Proteobacteria	0.0286288
LacPavin_0818_WC40	sg242	LacPavin_0818_WC50_scaffold_116382	Proteobacteria	0.0404826
LacPavin_0818_WC40	sg814	LacPavin_0818_WC50_scaffold_124235	Proteobacteria	0.09775
LacPavin_0818_WC40	sg566	LacPavin_0818_WC50_scaffold_163155	Proteobacteria	0.037723
LacPavin_0818_WC40	sg547	LacPavin_0818_WC50_scaffold_169131	Proteobacteria	0.330342
LacPavin_0818_WC40	sg948	LacPavin_0818_WC50_scaffold_174029	Proteobacteria	0.064613
LacPavin_0818_WC40	sg949	LacPavin_0818_WC50_scaffold_175016	Proteobacteria	0.0429872
LacPavin_0818_WC40	sg627	LacPavin_0818_WC50_scaffold_187140	Proteobacteria	0.360936
LacPavin_0818_WC40	sg54	LacPavin_0818_WC50_scaffold_190580	Proteobacteria	0.0291008
LacPavin_0818_WC40	sg693	LacPavin_0818_WC50_scaffold_208500	Proteobacteria	0.058102
LacPavin_0818_WC40	sg1552	LacPavin_0818_WC50_scaffold_259192	Proteobacteria	0.0574542
LacPavin_0818_WC40	sg646	LacPavin_0818_WC50_scaffold_279365	Proteobacteria	0.055555
LacPavin_0818_WC40	sg965	LacPavin_0818_WC50_scaffold_281726	Proteobacteria	0.0410816
LacPavin_0818_WC40	sg133	LacPavin_0818_WC50_scaffold_298905	Proteobacteria	0.104331
LacPavin_0818_WC40	sg1609	LacPavin_0818_WC50_scaffold_303522	Proteobacteria	0.0455001
LacPavin_0818_WC40	sg959	LacPavin_0818_WC50_scaffold_344296	Proteobacteria	0.100105
LacPavin_0818_WC40	sg419	LacPavin_0818_WC50_scaffold_362925	Proteobacteria	0.0746992
LacPavin_0818_WC40	sg1419	LacPavin_0818_WC50_scaffold_377013	Proteobacteria	0.0666784
LacPavin_0818_WC40	sg1591	LacPavin_0818_WC50_scaffold_394376	Proteobacteria	0.0256636
LacPavin_0818_WC40	sg260	LacPavin_0818_WC50_scaffold_516735	Proteobacteria	0.0681042
LacPavin_0818_WC40	sg196	LacPavin_0818_WC50_scaffold_611285	Proteobacteria	0.0449606
LacPavin_0818_WC40	sg932	LacPavin_0818_WC50_scaffold_625602	Proteobacteria	0.0322182
LacPavin_0818_WC40	sg132	LacPavin_0818_WC50_scaffold_698808	Proteobacteria	0.140128
LacPavin_0818_WC40	sg1308	LacPavin_0818_WC50_scaffold_702936	Proteobacteria	0.0346467
LacPavin_0818_WC40	sg103	LacPavin_0818_WC50_scaffold_734624	Proteobacteria	0.0428706
LacPavin_0818_WC40	sg142	LacPavin_0818_WC50_scaffold_753280	Proteobacteria	0.0296925
LacPavin_0818_WC40	sg237	LacPavin_0818_WC50_scaffold_792144	Proteobacteria	2.0411
LacPavin_0818_WC40	sg73	LacPavin_0818_WC50_scaffold_793486	Proteobacteria	0.0573595
LacPavin_0818_WC40	sg236	LacPavin_0818_WC50_scaffold_816310	Proteobacteria	0.030391
LacPavin_0818_WC40	sg1202	LacPavin_0818_WC50_scaffold_874842	Proteobacteria	0.0377564
LacPavin_0818_WC40	sg735	LacPavin_0818_WC50_scaffold_882461	Proteobacteria	0.0226714
LacPavin_0818_WC40	sg107	LacPavin_0818_WC50_scaffold_882812	Proteobacteria	0.0266257
LacPavin_0818_WC40	sg1414	LacPavin_0818_WC50_scaffold_908961	Proteobacteria	0.132106
LacPavin_0818_WC40	sg326	LacPavin_0818_WC50_scaffold_1031521	Proteobacteria	0.0407299
LacPavin_0818_WC40	sg803	LacPavin_0818_WC50_scaffold_1103098	Proteobacteria	0.0749278
LacPavin_0818_WC40	sg578	LacPavin_0818_WC50_scaffold_1168057	Proteobacteria	0.0953208
LacPavin_0818_WC40	sg970	LacPavin_0818_WC40_scaffold_10678	Proteobacteria	0.343311
LacPavin_0818_WC40	sg93	LacPavin_0818_WC40_scaffold_23771	Proteobacteria	0.393685
LacPavin_0818_WC40	sg1109	LacPavin_0818_WC40_scaffold_76899	Proteobacteria	0.194947
LacPavin_0818_WC40	sg1640	LacPavin_0818_WC40_scaffold_83875	Proteobacteria	0.46099
LacPavin_0818_WC40	sg172	LacPavin_0818_WC40_scaffold_142132	Proteobacteria	0.136504
LacPavin_0818_WC40	sg1209	LacPavin_0818_WC40_scaffold_191985	Proteobacteria	0.212148
LacPavin_0818_WC40	sg249	LacPavin_0818_WC40_scaffold_194857	Proteobacteria	0.0550318
LacPavin_0818_WC40	sg199	LacPavin_0818_WC40_scaffold_214530	Proteobacteria	0.31068
LacPavin_0818_WC40	sg1371	LacPavin_0818_WC40_scaffold_251784	Proteobacteria	0.0565444
LacPavin_0818_WC40	sg425	LacPavin_0818_WC40_scaffold_313600	Proteobacteria	0.0305763
LacPavin_0818_WC40	sg806	LacPavin_0818_WC40_scaffold_330131	Proteobacteria	0.174703
LacPavin_0818_WC40	sg625	LacPavin_0818_WC40_scaffold_331966	Proteobacteria	2.51089
LacPavin_0818_WC40	sg971	LacPavin_0818_WC40_scaffold_409239	Proteobacteria	0.10235
LacPavin_0818_WC40	sg536	LacPavin_0818_WC40_scaffold_429641	Proteobacteria	0.0617516
LacPavin_0818_WC40	sg1722	LacPavin_0818_WC40_scaffold_458419	Proteobacteria	0.087141
LacPavin_0818_WC40	sg435	LacPavin_0818_WC40_scaffold_547137	Proteobacteria	0.0700681
LacPavin_0818_WC40	sg1038	LacPavin_0818_WC40_scaffold_561096	Proteobacteria	0.180999
LacPavin_0818_WC40	sg597	LacPavin_0818_WC40_scaffold_594355	Proteobacteria	0.0797875
LacPavin_0818_WC40	sg456	LacPavin_0818_WC40_scaffold_710466	Proteobacteria	0.0881173
LacPavin_0818_WC40	sg647	LacPavin_0818_WC40_scaffold_771822	Proteobacteria	0.263316
LacPavin_0818_WC40	sg1454	LacPavin_0818_WC40_scaffold_810319	Proteobacteria	0.175615
LacPavin_0818_WC40	sg587	LacPavin_0818_WC40_scaffold_828470	Proteobacteria	0.108403
LacPavin_0818_WC40	sg1551	LacPavin_0818_WC40_scaffold_930064	Proteobacteria	0.0504604
LacPavin_0818_WC40	sg1049	LacPavin_0818_WC40_scaffold_1223248	Proteobacteria	0.239353
LacPavin_0818_WC40	sg449	LacPavin_0818_WC40_scaffold_1269124	Proteobacteria	0.119223
LacPavin_0818_WC40	sg83	LacPavin_0920_SED1_scaffold_1345362	Proteobacteria	0.511599
LacPavin_0818_WC40	sg1277	LacPavin_0920_SED3_scaffold_1434263	Proteobacteria	0.0349903
LacPavin_0818_WC40	sg1347	LacPavin_0419_WC53_scaffold_87705	TM6	0.030648
LacPavin_0818_WC40	sg1434	LacPavin_0419_WC53_scaffold_110308	TM6	0.0295911
LacPavin_0818_WC40	sg909	LacPavin_0419_WC70S_scaffold_144994	Verrucomicrobia	0.0333612
LacPavin_0818_WC40	sg1443	LacPavin_0419_WC70S_scaffold_909823	Verrucomicrobia	0.0599561
LacPavin_0818_WC40	sg757	LacPavin_0419_WC53_scaffold_154280	Verrucomicrobia	0.721079
LacPavin_0818_WC40	sg1441	LacPavin_0920_WC12_scaffold_36161	Verrucomicrobia	0.135849
LacPavin_0818_WC40	sg1343	LacPavin_0920_WC12_scaffold_163463	Verrucomicrobia	0.218158
LacPavin_0818_WC40	sg894	LacPavin_0920_WC12_scaffold_454491	Verrucomicrobia	0.0683845
LacPavin_0818_WC40	sg387	LacPavin_0920_WC57_scaffold_25355	Verrucomicrobia	0.0293959
LacPavin_0818_WC40	sg1119	LacPavin_0920_WC57_scaffold_90670	Verrucomicrobia	0.023661
LacPavin_0818_WC40	sg1462	LacPavin_0920_WC57_scaffold_133879	Verrucomicrobia	0.375815
LacPavin_0818_WC40	sg1372	LacPavin_0920_WC57_scaffold_208260	Verrucomicrobia	0.492762
LacPavin_0818_WC40	sg1387	LacPavin_0818_WC45_scaffold_26506	Verrucomicrobia	0.135288
LacPavin_0818_WC40	sg729	LacPavin_0818_WC45_scaffold_651562	Verrucomicrobia	0.368729
LacPavin_0818_WC40	sg1629	LacPavin_0818_WC55_scaffold_331880	Verrucomicrobia	0.0215525
LacPavin_0818_WC40	sg1450	LacPavin_0818_WC50_scaffold_1027	Verrucomicrobia	0.117804
LacPavin_0818_WC40	sg902	LacPavin_0818_WC50_scaffold_11447	Verrucomicrobia	0.104095
LacPavin_0818_WC40	sg339	LacPavin_0818_WC50_scaffold_107197	Verrucomicrobia	0.0636257
LacPavin_0818_WC40	sg1593	LacPavin_0818_WC50_scaffold_118100	Verrucomicrobia	0.0596084
LacPavin_0818_WC40	sg901	LacPavin_0818_WC50_scaffold_245995	Verrucomicrobia	0.0311333
LacPavin_0818_WC40	sg1407	LacPavin_0818_WC50_scaffold_538369	Verrucomicrobia	0.0620754
LacPavin_0818_WC40	sg707	LacPavin_0818_WC50_scaffold_1060304	Verrucomicrobia	0.0423216
LacPavin_0818_WC40	sg1397	LacPavin_0818_WC40_scaffold_19796	Verrucomicrobia	0.944995
LacPavin_0818_WC40	sg1161	LacPavin_0818_WC40_scaffold_52727	Verrucomicrobia	0.16125
LacPavin_0818_WC40	sg904	LacPavin_0818_WC40_scaffold_190483	Verrucomicrobia	0.215726
LacPavin_0818_WC40	sg1151	LacPavin_0818_WC40_scaffold_348148	Verrucomicrobia	0.839646
LacPavin_0818_WC40	sg1781	LacPavin_0818_WC40_scaffold_539198	Verrucomicrobia	0.151227
LacPavin_0818_WC40	sg1291	LacPavin_0818_WC40_scaffold_593714	Verrucomicrobia	0.374181
LacPavin_0818_WC40	sg770	LacPavin_0818_WC40_scaffold_677130	Verrucomicrobia	0.125331
LacPavin_0818_WC40	sg1067	LacPavin_0818_WC40_scaffold_810090	Verrucomicrobia	0.0258123
LacPavin_0818_WC40	sg1445	LacPavin_0818_WC40_scaffold_1360029	Verrucomicrobia	0.116117
LacPavin_0818_WC45	sg241	LacPavin_0419_WC53_scaffold_350812	Acidobacteria	0.0334888
LacPavin_0818_WC45	sg96	LacPavin_0419_WC53_scaffold_414968	Acidobacteria	0.0373134
LacPavin_0818_WC45	sg37	LacPavin_0920_WC90_scaffold_1247429	Acidobacteria	0.0650615
LacPavin_0818_WC45	sg1493	LacPavin_0920_WC57_scaffold_335795	Acidobacteria	0.0629954
LacPavin_0818_WC45	sg1282	LacPavin_0818_WC45_scaffold_3122	Acidobacteria	0.152194
LacPavin_0818_WC45	sg1779	LacPavin_0818_WC45_scaffold_120271	Acidobacteria	0.0826598
LacPavin_0818_WC45	sg1611	LacPavin_0818_WC45_scaffold_530583	Acidobacteria	0.0180112
LacPavin_0818_WC45	sg35	LacPavin_0818_WC45_scaffold_534239	Acidobacteria	0.187975
LacPavin_0818_WC45	sg928	LacPavin_0818_WC45_scaffold_1226305	Acidobacteria	0.088862
LacPavin_0818_WC45	sg1296	LacPavin_0818_WC55_scaffold_674278	Acidobacteria	0.127698
LacPavin_0818_WC45	sg32	LacPavin_0818_WC50_scaffold_104129	Acidobacteria	0.0512885
LacPavin_0818_WC45	sg101	LacPavin_0818_WC50_scaffold_223816	Acidobacteria	0.0535393
LacPavin_0818_WC45	sg86	LacPavin_0818_WC40_scaffold_877130	Acidobacteria	0.0721582
LacPavin_0818_WC45	sg120	LacPavin_0818_WC40_scaffold_1295986	Acidobacteria	0.084433
LacPavin_0818_WC45	sg348	LacPavin_0419_WC70S_scaffold_126632	Actinobacteria	1.08281
LacPavin_0818_WC45	sg314	LacPavin_0419_WC70S_scaffold_484398	Actinobacteria	0.092069
LacPavin_0818_WC45	sg203	LacPavin_0419_WC70S_scaffold_941031	Actinobacteria	0.0420232
LacPavin_0818_WC45	sg321	LacPavin_0419_WC70S_scaffold_1045688	Actinobacteria	1.06358
LacPavin_0818_WC45	sg112	LacPavin_0419_WC53_scaffold_46600	Actinobacteria	0.436864
LacPavin_0818_WC45	sg106	LacPavin_0419_WC53_scaffold_61468	Actinobacteria	0.0936143
LacPavin_0818_WC45	sg15	LacPavin_0419_WC53_scaffold_74747	Actinobacteria	0.0414621
LacPavin_0818_WC45	sg62	LacPavin_0419_WC53_scaffold_99945	Actinobacteria	0.046866
LacPavin_0818_WC45	sg162	LacPavin_0419_WC53_scaffold_110169	Actinobacteria	0.0556194
LacPavin_0818_WC45	sg265	LacPavin_0419_WC53_scaffold_112693	Actinobacteria	0.188244
LacPavin_0818_WC45	sg184	LacPavin_0419_WC53_scaffold_160080	Actinobacteria	0.0201949
LacPavin_0818_WC45	sg445	LacPavin_0419_WC53_scaffold_250648	Actinobacteria	0.0277057
LacPavin_0818_WC45	sg126	LacPavin_0920_WC12_scaffold_24901	Actinobacteria	0.0937255
LacPavin_0818_WC45	sg155	LacPavin_0920_WC12_scaffold_52502	Actinobacteria	0.137836
LacPavin_0818_WC45	sg368	LacPavin_0920_WC12_scaffold_88913	Actinobacteria	0.217082
LacPavin_0818_WC45	sg216	LacPavin_0920_WC12_scaffold_162125	Actinobacteria	0.0450308
LacPavin_0818_WC45	sg274	LacPavin_0920_WC12_scaffold_221527	Actinobacteria	0.0425925
LacPavin_0818_WC45	sg364	LacPavin_0920_WC12_scaffold_234747	Actinobacteria	0.0456466
LacPavin_0818_WC45	sg146	LacPavin_0920_WC12_scaffold_281660	Actinobacteria	0.0544138
LacPavin_0818_WC45	sg490	LacPavin_0920_WC12_scaffold_388496	Actinobacteria	0.0798677
LacPavin_0818_WC45	sg1159	LacPavin_0920_WC12_scaffold_451199	Actinobacteria	0.177178
LacPavin_0818_WC45	sg350	LacPavin_0920_WC12_scaffold_482143	Actinobacteria	0.0968972
LacPavin_0818_WC45	sg535	LacPavin_0920_WC12_scaffold_676752	Actinobacteria	0.414603
LacPavin_0818_WC45	sg1567	LacPavin_0920_WC12_scaffold_796672	Actinobacteria	0.529263
LacPavin_0818_WC45	sg421	LacPavin_0920_WC57_scaffold_33110	Actinobacteria	0.0970125
LacPavin_0818_WC45	sg150	LacPavin_0920_WC57_scaffold_48213	Actinobacteria	0.108504
LacPavin_0818_WC45	sg238	LacPavin_0920_WC57_scaffold_91096	Actinobacteria	0.175249
LacPavin_0818_WC45	sg447	LacPavin_0920_WC57_scaffold_93996	Actinobacteria	0.270838
LacPavin_0818_WC45	sg287	LacPavin_0920_WC57_scaffold_219150	Actinobacteria	0.517969
LacPavin_0818_WC45	sg1809	LacPavin_0920_WC57_scaffold_222928	Actinobacteria	0.0529541
LacPavin_0818_WC45	sg226	LacPavin_0920_WC57_scaffold_540342	Actinobacteria	0.41216
LacPavin_0818_WC45	sg134	LacPavin_0920_WC57_scaffold_689090	Actinobacteria	1.32323
LacPavin_0818_WC45	sg139	LacPavin_0818_WC45_scaffold_32728	Actinobacteria	0.22629
LacPavin_0818_WC45	sg581	LacPavin_0818_WC45_scaffold_92560	Actinobacteria	0.198915
LacPavin_0818_WC45	sg300	LacPavin_0818_WC45_scaffold_102464	Actinobacteria	0.432955
LacPavin_0818_WC45	sg1685	LacPavin_0818_WC45_scaffold_129072	Actinobacteria	0.0783905
LacPavin_0818_WC45	sg1508	LacPavin_0818_WC45_scaffold_191905	Actinobacteria	3.43073
LacPavin_0818_WC45	sg1671	LacPavin_0818_WC45_scaffold_205163	Actinobacteria	0.212173
LacPavin_0818_WC45	sg258	LacPavin_0818_WC45_scaffold_221293	Actinobacteria	0.174277
LacPavin_0818_WC45	sg427	LacPavin_0818_WC45_scaffold_229224	Actinobacteria	2.89956
LacPavin_0818_WC45	sg240	LacPavin_0818_WC45_scaffold_231151	Actinobacteria	0.0336458
LacPavin_0818_WC45	sg416	LacPavin_0818_WC45_scaffold_231912	Actinobacteria	7.30839
LacPavin_0818_WC45	sg289	LacPavin_0818_WC45_scaffold_248550	Actinobacteria	0.0801562
LacPavin_0818_WC45	sg1606	LacPavin_0818_WC45_scaffold_249731	Actinobacteria	0.121622
LacPavin_0818_WC45	sg185	LacPavin_0818_WC45_scaffold_258923	Actinobacteria	0.0403431
LacPavin_0818_WC45	sg247	LacPavin_0818_WC45_scaffold_301807	Actinobacteria	0.22567
LacPavin_0818_WC45	sg301	LacPavin_0818_WC45_scaffold_327953	Actinobacteria	0.570794
LacPavin_0818_WC45	sg281	LacPavin_0818_WC45_scaffold_365134	Actinobacteria	0.200893
LacPavin_0818_WC45	sg361	LacPavin_0818_WC45_scaffold_469111	Actinobacteria	0.107456
LacPavin_0818_WC45	sg13	LacPavin_0818_WC45_scaffold_474444	Actinobacteria	0.0433019
LacPavin_0818_WC45	sg1696	LacPavin_0818_WC45_scaffold_594846	Actinobacteria	0.0430217
LacPavin_0818_WC45	sg259	LacPavin_0818_WC45_scaffold_670695	Actinobacteria	0.211236
LacPavin_0818_WC45	sg276	LacPavin_0818_WC45_scaffold_728056	Actinobacteria	0.0514702
LacPavin_0818_WC45	sg457	LacPavin_0818_WC45_scaffold_1143169	Actinobacteria	0.0449669
LacPavin_0818_WC45	sg1545	LacPavin_0818_WC55_scaffold_24368	Actinobacteria	0.0425888
LacPavin_0818_WC45	sg1207	LacPavin_0818_WC55_scaffold_26011	Actinobacteria	4.80927
LacPavin_0818_WC45	sg266	LacPavin_0818_WC55_scaffold_27716	Actinobacteria	0.644172
LacPavin_0818_WC45	sg351	LacPavin_0818_WC55_scaffold_125817	Actinobacteria	0.510992
LacPavin_0818_WC45	sg177	LacPavin_0818_WC55_scaffold_161101	Actinobacteria	0.0837099
LacPavin_0818_WC45	sg82	LacPavin_0818_WC55_scaffold_164890	Actinobacteria	0.756643
LacPavin_0818_WC45	sg401	LacPavin_0818_WC55_scaffold_166176	Actinobacteria	0.117134
LacPavin_0818_WC45	sg395	LacPavin_0818_WC55_scaffold_289473	Actinobacteria	0.326482
LacPavin_0818_WC45	sg1691	LacPavin_0818_WC55_scaffold_331128	Actinobacteria	0.354846
LacPavin_0818_WC45	sg263	LacPavin_0818_WC55_scaffold_710514	Actinobacteria	0.104271
LacPavin_0818_WC45	sg399	LacPavin_0818_WC55_scaffold_882596	Actinobacteria	0.0529629
LacPavin_0818_WC45	sg288	LacPavin_0818_WC50_scaffold_7546	Actinobacteria	0.0329226
LacPavin_0818_WC45	sg17	LacPavin_0818_WC50_scaffold_26434	Actinobacteria	0.0182812
LacPavin_0818_WC45	sg415	LacPavin_0818_WC50_scaffold_63884	Actinobacteria	0.0582892
LacPavin_0818_WC45	sg218	LacPavin_0818_WC50_scaffold_77212	Actinobacteria	0.0416477
LacPavin_0818_WC45	sg228	LacPavin_0818_WC50_scaffold_111800	Actinobacteria	0.0329943
LacPavin_0818_WC45	sg78	LacPavin_0818_WC50_scaffold_159988	Actinobacteria	0.0199793
LacPavin_0818_WC45	sg360	LacPavin_0818_WC50_scaffold_166323	Actinobacteria	0.143654
LacPavin_0818_WC45	sg308	LacPavin_0818_WC50_scaffold_172646	Actinobacteria	0.056307
LacPavin_0818_WC45	sg192	LacPavin_0818_WC50_scaffold_192761	Actinobacteria	0.121727
LacPavin_0818_WC45	sg14	LacPavin_0818_WC50_scaffold_195811	Actinobacteria	0.0401741
LacPavin_0818_WC45	sg398	LacPavin_0818_WC50_scaffold_227613	Actinobacteria	1.95193
LacPavin_0818_WC45	sg1582	LacPavin_0818_WC50_scaffold_234438	Actinobacteria	0.0614384
LacPavin_0818_WC45	sg440	LacPavin_0818_WC50_scaffold_302362	Actinobacteria	0.0207054
LacPavin_0818_WC45	sg160	LacPavin_0818_WC50_scaffold_313235	Actinobacteria	0.0952993
LacPavin_0818_WC45	sg323	LacPavin_0818_WC50_scaffold_343014	Actinobacteria	0.0226289
LacPavin_0818_WC45	sg1526	LacPavin_0818_WC50_scaffold_343442	Actinobacteria	0.0309818
LacPavin_0818_WC45	sg235	LacPavin_0818_WC50_scaffold_422027	Actinobacteria	0.0320787
LacPavin_0818_WC45	sg175	LacPavin_0818_WC50_scaffold_481313	Actinobacteria	0.0161763
LacPavin_0818_WC45	sg108	LacPavin_0818_WC50_scaffold_525627	Actinobacteria	0.112952
LacPavin_0818_WC45	sg194	LacPavin_0818_WC50_scaffold_529950	Actinobacteria	0.056011
LacPavin_0818_WC45	sg34	LacPavin_0818_WC50_scaffold_663765	Actinobacteria	0.0110609
LacPavin_0818_WC45	sg388	LacPavin_0818_WC50_scaffold_726261	Actinobacteria	0.0337274
LacPavin_0818_WC45	sg344	LacPavin_0818_WC50_scaffold_729470	Actinobacteria	0.0596212
LacPavin_0818_WC45	sg217	LacPavin_0818_WC50_scaffold_883417	Actinobacteria	0.0366785
LacPavin_0818_WC45	sg90	LacPavin_0818_WC50_scaffold_982737	Actinobacteria	0.0127936
LacPavin_0818_WC45	sg393	LacPavin_0818_WC50_scaffold_991330	Actinobacteria	0.0713912
LacPavin_0818_WC45	sg173	LacPavin_0818_WC50_scaffold_1005463	Actinobacteria	0.073939
LacPavin_0818_WC45	sg892	LacPavin_0818_WC50_scaffold_1017758	Actinobacteria	0.175988
LacPavin_0818_WC45	sg430	LacPavin_0818_WC50_scaffold_1120529	Actinobacteria	0.0512837
LacPavin_0818_WC45	sg423	LacPavin_0818_WC50_scaffold_1124196	Actinobacteria	4.79795
LacPavin_0818_WC45	sg153	LacPavin_0818_WC40_scaffold_26752	Actinobacteria	0.60326
LacPavin_0818_WC45	sg205	LacPavin_0818_WC40_scaffold_91061	Actinobacteria	0.0435561
LacPavin_0818_WC45	sg221	LacPavin_0818_WC40_scaffold_100649	Actinobacteria	0.0326488
LacPavin_0818_WC45	sg1768	LacPavin_0818_WC40_scaffold_126844	Actinobacteria	0.415346
LacPavin_0818_WC45	sg119	LacPavin_0818_WC40_scaffold_135319	Actinobacteria	0.287727
LacPavin_0818_WC45	sg11	LacPavin_0818_WC40_scaffold_154534	Actinobacteria	0.0865209
LacPavin_0818_WC45	sg149	LacPavin_0818_WC40_scaffold_165292	Actinobacteria	0.0563189
LacPavin_0818_WC45	sg84	LacPavin_0818_WC40_scaffold_267723	Actinobacteria	0.0766365
LacPavin_0818_WC45	sg338	LacPavin_0818_WC40_scaffold_290856	Actinobacteria	0.0306837
LacPavin_0818_WC45	sg145	LacPavin_0818_WC40_scaffold_404450	Actinobacteria	0.0992721
LacPavin_0818_WC45	sg183	LacPavin_0818_WC40_scaffold_445553	Actinobacteria	0.216858
LacPavin_0818_WC45	sg157	LacPavin_0818_WC40_scaffold_589577	Actinobacteria	0.0651733
LacPavin_0818_WC45	sg169	LacPavin_0818_WC40_scaffold_914447	Actinobacteria	0.121677
LacPavin_0818_WC45	sg331	LacPavin_0818_WC40_scaffold_1038063	Actinobacteria	0.589937
LacPavin_0818_WC45	sg190	LacPavin_0920_SED3_scaffold_13969	Actinobacteria	0.153397
LacPavin_0818_WC45	sg267	LacPavin_0920_SED3_scaffold_276603	Actinobacteria	0.0945544
LacPavin_0818_WC45	sg223	LacPavin_0920_WC57_scaffold_424841	Armatimonadetes	0.0375938
LacPavin_0818_WC45	sg201	LacPavin_0818_WC45_scaffold_401088	Armatimonadetes	0.0749632
LacPavin_0818_WC45	sg52	LacPavin_0818_WC45_scaffold_516844	Armatimonadetes	0.0600645
LacPavin_0818_WC45	sg115	LacPavin_0818_WC50_scaffold_155949	Armatimonadetes	0.0457952
LacPavin_0818_WC45	sg204	LacPavin_0818_WC50_scaffold_646890	Armatimonadetes	0.0452823
LacPavin_0818_WC45	sg163	LacPavin_0818_WC50_scaffold_657187	Armatimonadetes	0.0713995
LacPavin_0818_WC45	sg527	LacPavin_0419_WC70L_scaffold_40972	Bacteroidetes	0.014456
LacPavin_0818_WC45	sg464	LacPavin_0419_WC70L_scaffold_89348	Bacteroidetes	0.0190132
LacPavin_0818_WC45	sg209	LacPavin_0419_WC70L_scaffold_96327	Bacteroidetes	0.0267524
LacPavin_0818_WC45	sg662	LacPavin_0419_WC70L_scaffold_269005	Bacteroidetes	0.0127203
LacPavin_0818_WC45	sg523	LacPavin_0419_WC90_scaffold_862363	Bacteroidetes	0.0586978
LacPavin_0818_WC45	sg502	LacPavin_0419_WC90_scaffold_876174	Bacteroidetes	0.0202657
LacPavin_0818_WC45	sg316	LacPavin_0419_WC53_scaffold_24549	Bacteroidetes	0.190841
LacPavin_0818_WC45	sg365	LacPavin_0419_WC53_scaffold_225909	Bacteroidetes	0.0368904
LacPavin_0818_WC45	sg409	LacPavin_0920_WC70_scaffold_195057	Bacteroidetes	0.0390102
LacPavin_0818_WC45	sg437	LacPavin_0920_WC70_scaffold_481434	Bacteroidetes	0.0407532
LacPavin_0818_WC45	sg746	LacPavin_0920_WC90_scaffold_429699	Bacteroidetes	0.0185399
LacPavin_0818_WC45	sg1657	LacPavin_0920_WC12_scaffold_295908	Bacteroidetes	0.0421214
LacPavin_0818_WC45	sg384	LacPavin_0920_WC12_scaffold_667594	Bacteroidetes	0.106418
LacPavin_0818_WC45	sg352	LacPavin_0920_WC12_scaffold_778138	Bacteroidetes	0.0239908
LacPavin_0818_WC45	sg246	LacPavin_0920_WC12_scaffold_1177690	Bacteroidetes	0.0313766
LacPavin_0818_WC45	sg278	LacPavin_0920_WC57_scaffold_88715	Bacteroidetes	0.0337865
LacPavin_0818_WC45	sg498	LacPavin_0920_WC57_scaffold_209964	Bacteroidetes	0.0710388
LacPavin_0818_WC45	sg497	LacPavin_0920_WC57_scaffold_222544	Bacteroidetes	0.119264
LacPavin_0818_WC45	sg417	LacPavin_0920_WC57_scaffold_504153	Bacteroidetes	0.0221928
LacPavin_0818_WC45	sg271	LacPavin_0920_WC57_scaffold_511235	Bacteroidetes	0.197282
LacPavin_0818_WC45	sg327	LacPavin_0920_WC57_scaffold_516673	Bacteroidetes	0.0421947
LacPavin_0818_WC45	sg313	LacPavin_0920_WC57_scaffold_579045	Bacteroidetes	0.230429
LacPavin_0818_WC45	sg239	LacPavin_0920_WC57_scaffold_958893	Bacteroidetes	0.0943626
LacPavin_0818_WC45	sg362	LacPavin_0920_WC57_scaffold_1477651	Bacteroidetes	0.919085
LacPavin_0818_WC45	sg381	LacPavin_0818_WC45_scaffold_90731	Bacteroidetes	0.0800827
LacPavin_0818_WC45	sg382	LacPavin_0818_WC45_scaffold_209640	Bacteroidetes	0.936745
LacPavin_0818_WC45	sg529	LacPavin_0818_WC45_scaffold_258503	Bacteroidetes	0.084839
LacPavin_0818_WC45	sg521	LacPavin_0818_WC45_scaffold_268994	Bacteroidetes	0.130113
LacPavin_0818_WC45	sg1755	LacPavin_0818_WC45_scaffold_276452	Bacteroidetes	0.100587
LacPavin_0818_WC45	sg1456	LacPavin_0818_WC45_scaffold_384013	Bacteroidetes	0.396692
LacPavin_0818_WC45	sg282	LacPavin_0818_WC45_scaffold_423293	Bacteroidetes	0.271007
LacPavin_0818_WC45	sg210	LacPavin_0818_WC45_scaffold_438533	Bacteroidetes	0.0591769
LacPavin_0818_WC45	sg509	LacPavin_0818_WC45_scaffold_479217	Bacteroidetes	0.0611469
LacPavin_0818_WC45	sg510	LacPavin_0818_WC45_scaffold_500547	Bacteroidetes	0.0579493
LacPavin_0818_WC45	sg524	LacPavin_0818_WC45_scaffold_754335	Bacteroidetes	0.571787
LacPavin_0818_WC45	sg378	LacPavin_0818_WC45_scaffold_848784	Bacteroidetes	0.247307
LacPavin_0818_WC45	sg303	LacPavin_0818_WC45_scaffold_906116	Bacteroidetes	0.292456
LacPavin_0818_WC45	sg272	LacPavin_0818_WC45_scaffold_979747	Bacteroidetes	0.60387
LacPavin_0818_WC45	sg383	LacPavin_0818_WC55_scaffold_6960	Bacteroidetes	0.0832223
LacPavin_0818_WC45	sg283	LacPavin_0818_WC55_scaffold_48615	Bacteroidetes	0.0281815
LacPavin_0818_WC45	sg454	LacPavin_0818_WC55_scaffold_193735	Bacteroidetes	0.0366648
LacPavin_0818_WC45	sg642	LacPavin_0818_WC55_scaffold_538930	Bacteroidetes	0.0314385
LacPavin_0818_WC45	sg1707	LacPavin_0818_WC55_scaffold_623782	Bacteroidetes	0.0233306
LacPavin_0818_WC45	sg372	LacPavin_0818_WC55_scaffold_991995	Bacteroidetes	0.0243872
LacPavin_0818_WC45	sg222	LacPavin_0818_WC50_scaffold_277218	Bacteroidetes	0.0284668
LacPavin_0818_WC45	sg337	LacPavin_0818_WC50_scaffold_330837	Bacteroidetes	0.0504467
LacPavin_0818_WC45	sg309	LacPavin_0818_WC50_scaffold_555438	Bacteroidetes	0.0844131
LacPavin_0818_WC45	sg1542	LacPavin_0818_WC50_scaffold_667083	Bacteroidetes	0.0373183
LacPavin_0818_WC45	sg261	LacPavin_0818_WC40_scaffold_3472	Bacteroidetes	0.100325
LacPavin_0818_WC45	sg374	LacPavin_0818_WC40_scaffold_117320	Bacteroidetes	0.175218
LacPavin_0818_WC45	sg297	LacPavin_0818_WC40_scaffold_222463	Bacteroidetes	0.139749
LacPavin_0818_WC45	sg591	LacPavin_0818_WC40_scaffold_595483	Bacteroidetes	0.0231208
LacPavin_0818_WC45	sg99	LacPavin_0818_WC40_scaffold_612753	Bacteroidetes	0.0155093
LacPavin_0818_WC45	sg1747	LacPavin_0818_WC40_scaffold_776780	Bacteroidetes	0.0147578
LacPavin_0818_WC45	sg686	LacPavin_0419_WC70L_scaffold_109322	Candidate Phyla Radiation	0.0307484
LacPavin_0818_WC45	sg1190	LacPavin_0419_WC70L_scaffold_126041	Candidate Phyla Radiation	0.0156
LacPavin_0818_WC45	sg1230	LacPavin_0419_WC70L_scaffold_204083	Candidate Phyla Radiation	0.0323733
LacPavin_0818_WC45	sg1054	LacPavin_0419_WC70L_scaffold_560265	Candidate Phyla Radiation	0.0222832
LacPavin_0818_WC45	sg1573	LacPavin_0419_WC70L_scaffold_712309	Candidate Phyla Radiation	0.0224354
LacPavin_0818_WC45	sg1614	LacPavin_0419_WC53_scaffold_155874	Candidate Phyla Radiation	0.0237269
LacPavin_0818_WC45	sg1087	LacPavin_0920_WC70_scaffold_65019	Candidate Phyla Radiation	0.0264776
LacPavin_0818_WC45	sg1509	LacPavin_0920_WC70_scaffold_464899	Candidate Phyla Radiation	0.026603
LacPavin_0818_WC45	sg1798	LacPavin_0920_WC70_scaffold_1973729	Candidate Phyla Radiation	0.0168685
LacPavin_0818_WC45	sg818	LacPavin_0920_WC57_scaffold_67427	Candidate Phyla Radiation	0.0174956
LacPavin_0818_WC45	sg946	LacPavin_0920_WC57_scaffold_262055	Candidate Phyla Radiation	0.221388
LacPavin_0818_WC45	sg1367	LacPavin_0920_WC57_scaffold_353754	Candidate Phyla Radiation	0.0448753
LacPavin_0818_WC45	sg698	LacPavin_0920_WC57_scaffold_609067	Candidate Phyla Radiation	1.62333
LacPavin_0818_WC45	sg853	LacPavin_0920_WC57_scaffold_623133	Candidate Phyla Radiation	0.104344
LacPavin_0818_WC45	sg1430	LacPavin_0920_WC57_scaffold_1036288	Candidate Phyla Radiation	0.0460838
LacPavin_0818_WC45	sg998	LacPavin_0920_WC57_scaffold_1365020	Candidate Phyla Radiation	0.102895
LacPavin_0818_WC45	sg979	LacPavin_0818_WC45_scaffold_37629	Candidate Phyla Radiation	0.126531
LacPavin_0818_WC45	sg1448	LacPavin_0818_WC45_scaffold_39877	Candidate Phyla Radiation	0.133966
LacPavin_0818_WC45	sg1008	LacPavin_0818_WC45_scaffold_41693	Candidate Phyla Radiation	0.54697
LacPavin_0818_WC45	sg500	LacPavin_0818_WC45_scaffold_58537	Candidate Phyla Radiation	0.0724174
LacPavin_0818_WC45	sg1457	LacPavin_0818_WC45_scaffold_66275	Candidate Phyla Radiation	0.166869
LacPavin_0818_WC45	sg1463	LacPavin_0818_WC45_scaffold_91981	Candidate Phyla Radiation	0.159748
LacPavin_0818_WC45	sg1471	LacPavin_0818_WC45_scaffold_126057	Candidate Phyla Radiation	0.128149
LacPavin_0818_WC45	sg1178	LacPavin_0818_WC45_scaffold_150134	Candidate Phyla Radiation	0.701338
LacPavin_0818_WC45	sg910	LacPavin_0818_WC45_scaffold_163443	Candidate Phyla Radiation	0.402041
LacPavin_0818_WC45	sg1455	LacPavin_0818_WC45_scaffold_165536	Candidate Phyla Radiation	0.144049
LacPavin_0818_WC45	sg1085	LacPavin_0818_WC45_scaffold_170500	Candidate Phyla Radiation	0.606361
LacPavin_0818_WC45	sg1261	LacPavin_0818_WC45_scaffold_196862	Candidate Phyla Radiation	0.174855
LacPavin_0818_WC45	sg919	LacPavin_0818_WC45_scaffold_204480	Candidate Phyla Radiation	0.284009
LacPavin_0818_WC45	sg1459	LacPavin_0818_WC45_scaffold_239742	Candidate Phyla Radiation	0.0668871
LacPavin_0818_WC45	sg1086	LacPavin_0818_WC45_scaffold_276048	Candidate Phyla Radiation	0.188694
LacPavin_0818_WC45	sg1218	LacPavin_0818_WC45_scaffold_760803	Candidate Phyla Radiation	0.374942
LacPavin_0818_WC45	sg1110	LacPavin_0818_WC45_scaffold_799153	Candidate Phyla Radiation	0.361301
LacPavin_0818_WC45	sg1501	LacPavin_0818_WC45_scaffold_893392	Candidate Phyla Radiation	0.0670292
LacPavin_0818_WC45	sg1177	LacPavin_0818_WC45_scaffold_1225254	Candidate Phyla Radiation	0.122672
LacPavin_0818_WC45	sg1386	LacPavin_0818_WC55_scaffold_41327	Candidate Phyla Radiation	0.0684329
LacPavin_0818_WC45	sg808	LacPavin_0818_WC55_scaffold_87998	Candidate Phyla Radiation	1.0332
LacPavin_0818_WC45	sg1139	LacPavin_0818_WC55_scaffold_98604	Candidate Phyla Radiation	0.0642285
LacPavin_0818_WC45	sg1399	LacPavin_0818_WC55_scaffold_274685	Candidate Phyla Radiation	0.0483254
LacPavin_0818_WC45	sg1059	LacPavin_0818_WC55_scaffold_278825	Candidate Phyla Radiation	0.0755611
LacPavin_0818_WC45	sg933	LacPavin_0818_WC55_scaffold_319942	Candidate Phyla Radiation	0.0574235
LacPavin_0818_WC45	sg730	LacPavin_0818_WC55_scaffold_320262	Candidate Phyla Radiation	0.256191
LacPavin_0818_WC45	sg1769	LacPavin_0818_WC55_scaffold_415104	Candidate Phyla Radiation	0.01419
LacPavin_0818_WC45	sg1785	LacPavin_0818_WC55_scaffold_538193	Candidate Phyla Radiation	0.0331267
LacPavin_0818_WC45	sg958	LacPavin_0818_WC55_scaffold_688247	Candidate Phyla Radiation	0.0475575
LacPavin_0818_WC45	sg1530	LacPavin_0818_WC55_scaffold_700790	Candidate Phyla Radiation	0.0199825
LacPavin_0818_WC45	sg1117	LacPavin_0818_WC55_scaffold_727737	Candidate Phyla Radiation	0.0420997
LacPavin_0818_WC45	sg1311	LacPavin_0818_WC55_scaffold_758089	Candidate Phyla Radiation	0.0502464
LacPavin_0818_WC45	sg1262	LacPavin_0818_WC55_scaffold_868942	Candidate Phyla Radiation	0.268568
LacPavin_0818_WC45	sg1569	LacPavin_0818_WC55_scaffold_1165703	Candidate Phyla Radiation	0.047414
LacPavin_0818_WC45	sg1446	LacPavin_0818_WC50_scaffold_152265	Candidate Phyla Radiation	0.0754776
LacPavin_0818_WC45	sg595	LacPavin_0818_WC50_scaffold_156335	Candidate Phyla Radiation	0.0256391
LacPavin_0818_WC45	sg1680	LacPavin_0818_WC50_scaffold_593129	Candidate Phyla Radiation	0.0370263
LacPavin_0818_WC45	sg1256	LacPavin_0818_WC40_scaffold_267117	Candidate Phyla Radiation	0.335247
LacPavin_0818_WC45	sg1505	LacPavin_0818_WC40_scaffold_327404	Candidate Phyla Radiation	0.139037
LacPavin_0818_WC45	sg1023	LacPavin_0818_WC40_scaffold_403846	Candidate Phyla Radiation	0.0277699
LacPavin_0818_WC45	sg1683	LacPavin_0818_WC40_scaffold_580788	Candidate Phyla Radiation	0.118801
LacPavin_0818_WC45	sg1502	LacPavin_0818_WC40_scaffold_1023340	Candidate Phyla Radiation	0.159936
LacPavin_0818_WC45	sg1160	LacPavin_0818_WC45_scaffold_116110	Chlamydiae	0.132768
LacPavin_0818_WC45	sg1322	LacPavin_0818_WC40_scaffold_659690	Chlamydiae	0.0258444
LacPavin_0818_WC45	sg1278	LacPavin_0818_WC40_scaffold_721558	Chlamydiae	0.0384875
LacPavin_0818_WC45	sg1368	LacPavin_0920_WC57_scaffold_249309	Chlorobi	0.0201707
LacPavin_0818_WC45	sg1650	LacPavin_0920_WC70_scaffold_1033699	Chloroflexi	0.0233477
LacPavin_0818_WC45	sg1391	LacPavin_0920_WC70_scaffold_1870555	Chloroflexi	0.0141213
LacPavin_0818_WC45	sg992	LacPavin_0920_WC12_scaffold_988946	Chloroflexi	0.219854
LacPavin_0818_WC45	sg732	LacPavin_0920_WC57_scaffold_847612	Chloroflexi	0.0456555
LacPavin_0818_WC45	sg951	LacPavin_0920_WC57_scaffold_1228602	Chloroflexi	0.0564234
LacPavin_0818_WC45	sg938	LacPavin_0818_WC45_scaffold_216369	Chloroflexi	0.20497
LacPavin_0818_WC45	sg937	LacPavin_0818_WC45_scaffold_239562	Chloroflexi	0.113901
LacPavin_0818_WC45	sg1480	LacPavin_0818_WC45_scaffold_447718	Chloroflexi	0.0204995
LacPavin_0818_WC45	sg944	LacPavin_0818_WC45_scaffold_549090	Chloroflexi	0.0547756
LacPavin_0818_WC45	sg1608	LacPavin_0818_WC45_scaffold_596078	Chloroflexi	0.038444
LacPavin_0818_WC45	sg1780	LacPavin_0818_WC45_scaffold_660372	Chloroflexi	0.0841486
LacPavin_0818_WC45	sg931	LacPavin_0818_WC45_scaffold_909683	Chloroflexi	0.0254916
LacPavin_0818_WC45	sg473	LacPavin_0818_WC45_scaffold_939172	Chloroflexi	0.162739
LacPavin_0818_WC45	sg922	LacPavin_0818_WC45_scaffold_966283	Chloroflexi	0.059631
LacPavin_0818_WC45	sg254	LacPavin_0818_WC55_scaffold_345574	Chloroflexi	0.3037
LacPavin_0818_WC45	sg960	LacPavin_0818_WC55_scaffold_954949	Chloroflexi	0.0229678
LacPavin_0818_WC45	sg1082	LacPavin_0818_WC50_scaffold_85116	Chloroflexi	0.0620702
LacPavin_0818_WC45	sg370	LacPavin_0818_WC50_scaffold_175193	Chloroflexi	0.0491818
LacPavin_0818_WC45	sg251	LacPavin_0818_WC50_scaffold_182624	Chloroflexi	0.0310394
LacPavin_0818_WC45	sg182	LacPavin_0818_WC50_scaffold_285919	Chloroflexi	0.0222017
LacPavin_0818_WC45	sg56	LacPavin_0818_WC50_scaffold_395337	Chloroflexi	0.0377199
LacPavin_0818_WC45	sg1005	LacPavin_0818_WC40_scaffold_276978	Chloroflexi	0.0718081
LacPavin_0818_WC45	sg549	LacPavin_0920_WC12_scaffold_463359	Cyanobacteria	0.0826888
LacPavin_0818_WC45	sg60	LacPavin_0920_WC12_scaffold_969534	Cyanobacteria	0.0516143
LacPavin_0818_WC45	sg552	LacPavin_0920_WC12_scaffold_1083318	Cyanobacteria	0.0272443
LacPavin_0818_WC45	sg488	LacPavin_0920_WC12_scaffold_1265638	Cyanobacteria	0.0295521
LacPavin_0818_WC45	sg1550	LacPavin_0818_WC45_scaffold_198465	Cyanobacteria	0.0628212
LacPavin_0818_WC45	sg541	LacPavin_0818_WC55_scaffold_28018	Cyanobacteria	0.540061
LacPavin_0818_WC45	sg1383	LacPavin_0818_WC50_scaffold_23377	Cyanobacteria	0.0223657
LacPavin_0818_WC45	sg1759	LacPavin_0818_WC50_scaffold_283914	Cyanobacteria	0.0334589
LacPavin_0818_WC45	sg544	LacPavin_0818_WC50_scaffold_288445	Cyanobacteria	0.051789
LacPavin_0818_WC45	sg545	LacPavin_0818_WC50_scaffold_487781	Cyanobacteria	0.0917279
LacPavin_0818_WC45	sg484	LacPavin_0818_WC40_scaffold_186010	Cyanobacteria	0.079091
LacPavin_0818_WC45	sg553	LacPavin_0818_WC40_scaffold_310576	Cyanobacteria	0.0147279
LacPavin_0818_WC45	sg557	LacPavin_0818_WC40_scaffold_1089430	Cyanobacteria	0.1461
LacPavin_0818_WC45	sg479	LacPavin_0818_WC45_scaffold_291282	Elusimicrobia	0.291197
LacPavin_0818_WC45	sg168	LacPavin_0818_WC55_scaffold_54061	Elusimicrobia	0.0274318
LacPavin_0818_WC45	sg514	LacPavin_0818_WC55_scaffold_488907	Elusimicrobia	0.0279174
LacPavin_0818_WC45	sg405	LacPavin_0920_WC57_scaffold_185800	Firestonebacteria	0.0486602
LacPavin_0818_WC45	sg1789	LacPavin_0818_WC55_scaffold_850526	Firmicutes	0.0152492
LacPavin_0818_WC45	sg1193	LacPavin_0920_WC57_scaffold_1316124	Gemmatimonadetes	0.265818
LacPavin_0818_WC45	sg1196	LacPavin_0818_WC50_scaffold_36524	Gemmatimonadetes	0.0233657
LacPavin_0818_WC45	sg1173	LacPavin_0818_WC40_scaffold_524649	Gemmatimonadetes	0.10912
LacPavin_0818_WC45	sg1377	LacPavin_0920_WC70_scaffold_190470	Ignavibacteriae	0.0162269
LacPavin_0818_WC45	sg1427	LacPavin_0818_WC45_scaffold_630102	Ignavibacteriae	0.11223
LacPavin_0818_WC45	sg1286	LacPavin_0818_WC45_scaffold_36913	Kapabacteria	0.114403
LacPavin_0818_WC45	sg1406	LacPavin_0818_WC55_scaffold_873847	Kapabacteria	1.13583
LacPavin_0818_WC45	sg851	LacPavin_0818_WC45_scaffold_237093	Lentisphaerae	0.0714785
LacPavin_0818_WC45	sg558	LacPavin_0920_WC57_scaffold_513558	Micrarchaeota	0.0189715
LacPavin_0818_WC45	sg1058	LacPavin_0818_WC55_scaffold_312627	Nitrospirae	0.756957
LacPavin_0818_WC45	sg854	LacPavin_0419_WC70L_scaffold_698049	Omnitrophica	0.0194372
LacPavin_0818_WC45	sg55	LacPavin_0419_WC70S_scaffold_89422	Planctomycetes	0.0554616
LacPavin_0818_WC45	sg1760	LacPavin_0419_WC70S_scaffold_172615	Planctomycetes	0.301457
LacPavin_0818_WC45	sg461	LacPavin_0419_WC53_scaffold_18530	Planctomycetes	0.0612756
LacPavin_0818_WC45	sg785	LacPavin_0419_WC53_scaffold_23340	Planctomycetes	0.0483277
LacPavin_0818_WC45	sg804	LacPavin_0419_WC53_scaffold_237970	Planctomycetes	0.0181858
LacPavin_0818_WC45	sg714	LacPavin_0419_WC53_scaffold_248089	Planctomycetes	0.0310433
LacPavin_0818_WC45	sg618	LacPavin_0920_WC12_scaffold_328885	Planctomycetes	0.0338146
LacPavin_0818_WC45	sg723	LacPavin_0920_WC12_scaffold_706870	Planctomycetes	0.0799615
LacPavin_0818_WC45	sg691	LacPavin_0920_WC57_scaffold_357342	Planctomycetes	0.457777
LacPavin_0818_WC45	sg712	LacPavin_0920_WC57_scaffold_390336	Planctomycetes	0.721777
LacPavin_0818_WC45	sg718	LacPavin_0920_WC57_scaffold_437838	Planctomycetes	0.27758
LacPavin_0818_WC45	sg1548	LacPavin_0920_WC57_scaffold_1325305	Planctomycetes	0.018701
LacPavin_0818_WC45	sg798	LacPavin_0818_WC45_scaffold_47221	Planctomycetes	0.114662
LacPavin_0818_WC45	sg626	LacPavin_0818_WC45_scaffold_165061	Planctomycetes	0.186493
LacPavin_0818_WC45	sg687	LacPavin_0818_WC45_scaffold_255712	Planctomycetes	0.207962
LacPavin_0818_WC45	sg800	LacPavin_0818_WC45_scaffold_1129502	Planctomycetes	0.167377
LacPavin_0818_WC45	sg652	LacPavin_0818_WC50_scaffold_92949	Planctomycetes	0.117644
LacPavin_0818_WC45	sg793	LacPavin_0818_WC50_scaffold_116834	Planctomycetes	0.17811
LacPavin_0818_WC45	sg630	LacPavin_0818_WC50_scaffold_135309	Planctomycetes	0.126175
LacPavin_0818_WC45	sg811	LacPavin_0818_WC50_scaffold_172660	Planctomycetes	0.0266687
LacPavin_0818_WC45	sg631	LacPavin_0818_WC50_scaffold_175634	Planctomycetes	0.0785462
LacPavin_0818_WC45	sg624	LacPavin_0818_WC50_scaffold_212198	Planctomycetes	0.0745739
LacPavin_0818_WC45	sg681	LacPavin_0818_WC50_scaffold_517228	Planctomycetes	0.0451382
LacPavin_0818_WC45	sg728	LacPavin_0818_WC50_scaffold_588773	Planctomycetes	0.0580319
LacPavin_0818_WC45	sg736	LacPavin_0818_WC50_scaffold_661269	Planctomycetes	0.0368016
LacPavin_0818_WC45	sg722	LacPavin_0818_WC50_scaffold_670759	Planctomycetes	0.112959
LacPavin_0818_WC45	sg612	LacPavin_0818_WC50_scaffold_806620	Planctomycetes	0.0617826
LacPavin_0818_WC45	sg371	LacPavin_0818_WC40_scaffold_208030	Planctomycetes	0.0237168
LacPavin_0818_WC45	sg1518	LacPavin_0818_WC40_scaffold_289449	Planctomycetes	0.0409287
LacPavin_0818_WC45	sg1279	LacPavin_0419_WC70L_scaffold_54646	Proteobacteria	0.0823887
LacPavin_0818_WC45	sg1301	LacPavin_0419_WC70L_scaffold_246572	Proteobacteria	0.0267585
LacPavin_0818_WC45	sg1673	LacPavin_0419_WC70L_scaffold_435642	Proteobacteria	0.0522396
LacPavin_0818_WC45	sg1287	LacPavin_0419_WC90_scaffold_49240	Proteobacteria	0.102586
LacPavin_0818_WC45	sg574	LacPavin_0419_WC90_scaffold_215018	Proteobacteria	0.0265079
LacPavin_0818_WC45	sg1346	LacPavin_0419_WC90_scaffold_888751	Proteobacteria	0.0213562
LacPavin_0818_WC45	sg756	LacPavin_0419_WC70S_scaffold_1352584	Proteobacteria	0.0210683
LacPavin_0818_WC45	sg1142	LacPavin_0419_WC53_scaffold_11924	Proteobacteria	0.0421331
LacPavin_0818_WC45	sg974	LacPavin_0419_WC53_scaffold_28537	Proteobacteria	0.0186558
LacPavin_0818_WC45	sg63	LacPavin_0419_WC53_scaffold_50448	Proteobacteria	0.0346757
LacPavin_0818_WC45	sg936	LacPavin_0419_WC53_scaffold_153419	Proteobacteria	0.0432505
LacPavin_0818_WC45	sg1127	LacPavin_0419_WC53_scaffold_166539	Proteobacteria	0.021273
LacPavin_0818_WC45	sg976	LacPavin_0419_WC53_scaffold_235628	Proteobacteria	0.0412544
LacPavin_0818_WC45	sg1208	LacPavin_0419_WC53_scaffold_252083	Proteobacteria	0.124402
LacPavin_0818_WC45	sg332	LacPavin_0419_WC53_scaffold_252124	Proteobacteria	0.146076
LacPavin_0818_WC45	sg621	LacPavin_0419_WC53_scaffold_373789	Proteobacteria	0.0415554
LacPavin_0818_WC45	sg138	LacPavin_0920_WC12_scaffold_20974	Proteobacteria	0.120131
LacPavin_0818_WC45	sg335	LacPavin_0920_WC12_scaffold_48415	Proteobacteria	0.0992558
LacPavin_0818_WC45	sg1537	LacPavin_0920_WC12_scaffold_100746	Proteobacteria	0.0229582
LacPavin_0818_WC45	sg328	LacPavin_0920_WC12_scaffold_182207	Proteobacteria	0.0170688
LacPavin_0818_WC45	sg1474	LacPavin_0920_WC12_scaffold_469519	Proteobacteria	0.0547157
LacPavin_0818_WC45	sg141	LacPavin_0920_WC57_scaffold_73663	Proteobacteria	0.0638517
LacPavin_0818_WC45	sg131	LacPavin_0920_WC57_scaffold_102166	Proteobacteria	0.1267
LacPavin_0818_WC45	sg85	LacPavin_0920_WC57_scaffold_122898	Proteobacteria	0.0268378
LacPavin_0818_WC45	sg1030	LacPavin_0920_WC57_scaffold_157546	Proteobacteria	0.127749
LacPavin_0818_WC45	sg124	LacPavin_0920_WC57_scaffold_182829	Proteobacteria	0.110626
LacPavin_0818_WC45	sg648	LacPavin_0920_WC57_scaffold_186321	Proteobacteria	0.0649281
LacPavin_0818_WC45	sg116	LacPavin_0920_WC57_scaffold_204737	Proteobacteria	0.123443
LacPavin_0818_WC45	sg1409	LacPavin_0920_WC57_scaffold_205201	Proteobacteria	0.0887862
LacPavin_0818_WC45	sg65	LacPavin_0920_WC57_scaffold_206657	Proteobacteria	0.0451334
LacPavin_0818_WC45	sg151	LacPavin_0920_WC57_scaffold_219470	Proteobacteria	0.497828
LacPavin_0818_WC45	sg1027	LacPavin_0920_WC57_scaffold_267353	Proteobacteria	2.76885
LacPavin_0818_WC45	sg1018	LacPavin_0920_WC57_scaffold_281609	Proteobacteria	0.317019
LacPavin_0818_WC45	sg1062	LacPavin_0920_WC57_scaffold_338443	Proteobacteria	5.09285
LacPavin_0818_WC45	sg562	LacPavin_0920_WC57_scaffold_345584	Proteobacteria	0.186138
LacPavin_0818_WC45	sg159	LacPavin_0920_WC57_scaffold_359702	Proteobacteria	0.590556
LacPavin_0818_WC45	sg333	LacPavin_0920_WC57_scaffold_446140	Proteobacteria	0.40619
LacPavin_0818_WC45	sg1041	LacPavin_0920_WC57_scaffold_519028	Proteobacteria	0.0286917
LacPavin_0818_WC45	sg1730	LacPavin_0920_WC57_scaffold_622002	Proteobacteria	0.0247782
LacPavin_0818_WC45	sg1201	LacPavin_0920_WC57_scaffold_701820	Proteobacteria	0.0180103
LacPavin_0818_WC45	sg1200	LacPavin_0920_WC57_scaffold_778840	Proteobacteria	0.0653431
LacPavin_0818_WC45	sg637	LacPavin_0920_WC57_scaffold_793740	Proteobacteria	0.0928815
LacPavin_0818_WC45	sg117	LacPavin_0920_WC57_scaffold_1019702	Proteobacteria	0.269174
LacPavin_0818_WC45	sg1181	LacPavin_0920_WC57_scaffold_1181630	Proteobacteria	0.0364973
LacPavin_0818_WC45	sg989	LacPavin_0920_WC57_scaffold_1433647	Proteobacteria	0.0252911
LacPavin_0818_WC45	sg67	LacPavin_0818_WC45_scaffold_18807	Proteobacteria	0.151417
LacPavin_0818_WC45	sg1060	LacPavin_0818_WC45_scaffold_61579	Proteobacteria	0.337884
LacPavin_0818_WC45	sg711	LacPavin_0818_WC45_scaffold_77815	Proteobacteria	0.197535
LacPavin_0818_WC45	sg705	LacPavin_0818_WC45_scaffold_88906	Proteobacteria	0.0742634
LacPavin_0818_WC45	sg275	LacPavin_0818_WC45_scaffold_92363	Proteobacteria	0.041386
LacPavin_0818_WC45	sg1235	LacPavin_0818_WC45_scaffold_104941	Proteobacteria	0.0178248
LacPavin_0818_WC45	sg568	LacPavin_0818_WC45_scaffold_113104	Proteobacteria	0.1237
LacPavin_0818_WC45	sg1543	LacPavin_0818_WC45_scaffold_115612	Proteobacteria	0.0407978
LacPavin_0818_WC45	sg753	LacPavin_0818_WC45_scaffold_175460	Proteobacteria	0.13121
LacPavin_0818_WC45	sg1057	LacPavin_0818_WC45_scaffold_177156	Proteobacteria	0.796156
LacPavin_0818_WC45	sg1026	LacPavin_0818_WC45_scaffold_185462	Proteobacteria	0.162732
LacPavin_0818_WC45	sg635	LacPavin_0818_WC45_scaffold_190248	Proteobacteria	0.229933
LacPavin_0818_WC45	sg121	LacPavin_0818_WC45_scaffold_193143	Proteobacteria	0.18003
LacPavin_0818_WC45	sg984	LacPavin_0818_WC45_scaffold_222478	Proteobacteria	0.256244
LacPavin_0818_WC45	sg334	LacPavin_0818_WC45_scaffold_275357	Proteobacteria	0.200885
LacPavin_0818_WC45	sg234	LacPavin_0818_WC45_scaffold_290821	Proteobacteria	0.141439
LacPavin_0818_WC45	sg74	LacPavin_0818_WC45_scaffold_320104	Proteobacteria	0.0411085
LacPavin_0818_WC45	sg1358	LacPavin_0818_WC45_scaffold_437646	Proteobacteria	0.0546201
LacPavin_0818_WC45	sg1033	LacPavin_0818_WC45_scaffold_443694	Proteobacteria	0.0879941
LacPavin_0818_WC45	sg966	LacPavin_0818_WC45_scaffold_481831	Proteobacteria	0.16157
LacPavin_0818_WC45	sg1715	LacPavin_0818_WC45_scaffold_535565	Proteobacteria	0.0915349
LacPavin_0818_WC45	sg125	LacPavin_0818_WC45_scaffold_579065	Proteobacteria	0.296964
LacPavin_0818_WC45	sg79	LacPavin_0818_WC45_scaffold_585273	Proteobacteria	0.0401601
LacPavin_0818_WC45	sg1438	LacPavin_0818_WC45_scaffold_663993	Proteobacteria	0.0244005
LacPavin_0818_WC45	sg1240	LacPavin_0818_WC45_scaffold_706535	Proteobacteria	0.142064
LacPavin_0818_WC45	sg1349	LacPavin_0818_WC45_scaffold_731286	Proteobacteria	0.0670362
LacPavin_0818_WC45	sg123	LacPavin_0818_WC45_scaffold_806373	Proteobacteria	0.338105
LacPavin_0818_WC45	sg1610	LacPavin_0818_WC45_scaffold_861283	Proteobacteria	0.0443143
LacPavin_0818_WC45	sg1425	LacPavin_0818_WC45_scaffold_868271	Proteobacteria	0.0889619
LacPavin_0818_WC45	sg3	LacPavin_0818_WC45_scaffold_888939	Proteobacteria	0.18149
LacPavin_0818_WC45	sg1504	LacPavin_0818_WC45_scaffold_1128574	Proteobacteria	0.0278017
LacPavin_0818_WC45	sg130	LacPavin_0818_WC45_scaffold_1215475	Proteobacteria	0.188432
LacPavin_0818_WC45	sg1061	LacPavin_0818_WC45_scaffold_1223618	Proteobacteria	0.118243
LacPavin_0818_WC45	sg821	LacPavin_0818_WC55_scaffold_36099	Proteobacteria	0.042368
LacPavin_0818_WC45	sg127	LacPavin_0818_WC55_scaffold_77100	Proteobacteria	1.82431
LacPavin_0818_WC45	sg560	LacPavin_0818_WC55_scaffold_138388	Proteobacteria	0.541031
LacPavin_0818_WC45	sg128	LacPavin_0818_WC55_scaffold_376444	Proteobacteria	0.398558
LacPavin_0818_WC45	sg122	LacPavin_0818_WC55_scaffold_384076	Proteobacteria	0.103397
LacPavin_0818_WC45	sg118	LacPavin_0818_WC55_scaffold_389199	Proteobacteria	1.96022
LacPavin_0818_WC45	sg102	LacPavin_0818_WC55_scaffold_714144	Proteobacteria	0.159891
LacPavin_0818_WC45	sg1677	LacPavin_0818_WC55_scaffold_730468	Proteobacteria	0.176946
LacPavin_0818_WC45	sg632	LacPavin_0818_WC55_scaffold_1025208	Proteobacteria	0.054396
LacPavin_0818_WC45	sg588	LacPavin_0818_WC50_scaffold_19731	Proteobacteria	0.0259955
LacPavin_0818_WC45	sg655	LacPavin_0818_WC50_scaffold_21080	Proteobacteria	0.0159616
LacPavin_0818_WC45	sg754	LacPavin_0818_WC50_scaffold_62074	Proteobacteria	0.0436866
LacPavin_0818_WC45	sg1618	LacPavin_0818_WC50_scaffold_64183	Proteobacteria	0.0346552
LacPavin_0818_WC45	sg589	LacPavin_0818_WC50_scaffold_77592	Proteobacteria	0.0310441
LacPavin_0818_WC45	sg961	LacPavin_0818_WC50_scaffold_97095	Proteobacteria	0.0314595
LacPavin_0818_WC45	sg643	LacPavin_0818_WC50_scaffold_104223	Proteobacteria	0.0128853
LacPavin_0818_WC45	sg242	LacPavin_0818_WC50_scaffold_116382	Proteobacteria	0.044178
LacPavin_0818_WC45	sg814	LacPavin_0818_WC50_scaffold_124235	Proteobacteria	0.0193815
LacPavin_0818_WC45	sg566	LacPavin_0818_WC50_scaffold_163155	Proteobacteria	0.024269
LacPavin_0818_WC45	sg547	LacPavin_0818_WC50_scaffold_169131	Proteobacteria	0.105458
LacPavin_0818_WC45	sg949	LacPavin_0818_WC50_scaffold_175016	Proteobacteria	0.0282252
LacPavin_0818_WC45	sg627	LacPavin_0818_WC50_scaffold_187140	Proteobacteria	0.275774
LacPavin_0818_WC45	sg54	LacPavin_0818_WC50_scaffold_190580	Proteobacteria	0.0208163
LacPavin_0818_WC45	sg1401	LacPavin_0818_WC50_scaffold_196449	Proteobacteria	0.0147293
LacPavin_0818_WC45	sg693	LacPavin_0818_WC50_scaffold_208500	Proteobacteria	0.0199325
LacPavin_0818_WC45	sg1552	LacPavin_0818_WC50_scaffold_259192	Proteobacteria	0.0230981
LacPavin_0818_WC45	sg646	LacPavin_0818_WC50_scaffold_279365	Proteobacteria	0.0143184
LacPavin_0818_WC45	sg965	LacPavin_0818_WC50_scaffold_281726	Proteobacteria	0.0390054
LacPavin_0818_WC45	sg133	LacPavin_0818_WC50_scaffold_298905	Proteobacteria	0.0332511
LacPavin_0818_WC45	sg959	LacPavin_0818_WC50_scaffold_344296	Proteobacteria	0.0327686
LacPavin_0818_WC45	sg419	LacPavin_0818_WC50_scaffold_362925	Proteobacteria	0.0155577
LacPavin_0818_WC45	sg1419	LacPavin_0818_WC50_scaffold_377013	Proteobacteria	0.0717045
LacPavin_0818_WC45	sg136	LacPavin_0818_WC50_scaffold_398922	Proteobacteria	0.0240166
LacPavin_0818_WC45	sg260	LacPavin_0818_WC50_scaffold_516735	Proteobacteria	0.0229878
LacPavin_0818_WC45	sg196	LacPavin_0818_WC50_scaffold_611285	Proteobacteria	0.0299954
LacPavin_0818_WC45	sg132	LacPavin_0818_WC50_scaffold_698808	Proteobacteria	0.0831578
LacPavin_0818_WC45	sg1308	LacPavin_0818_WC50_scaffold_702936	Proteobacteria	0.0324564
LacPavin_0818_WC45	sg103	LacPavin_0818_WC50_scaffold_734624	Proteobacteria	0.0241949
LacPavin_0818_WC45	sg142	LacPavin_0818_WC50_scaffold_753280	Proteobacteria	0.024366
LacPavin_0818_WC45	sg73	LacPavin_0818_WC50_scaffold_793486	Proteobacteria	0.0352621
LacPavin_0818_WC45	sg236	LacPavin_0818_WC50_scaffold_816310	Proteobacteria	0.0302787
LacPavin_0818_WC45	sg1202	LacPavin_0818_WC50_scaffold_874842	Proteobacteria	0.0321895
LacPavin_0818_WC45	sg735	LacPavin_0818_WC50_scaffold_882461	Proteobacteria	0.021485
LacPavin_0818_WC45	sg1414	LacPavin_0818_WC50_scaffold_908961	Proteobacteria	0.0370851
LacPavin_0818_WC45	sg578	LacPavin_0818_WC50_scaffold_1168057	Proteobacteria	0.0388193
LacPavin_0818_WC45	sg1109	LacPavin_0818_WC40_scaffold_76899	Proteobacteria	0.0805761
LacPavin_0818_WC45	sg172	LacPavin_0818_WC40_scaffold_142132	Proteobacteria	0.0320992
LacPavin_0818_WC45	sg199	LacPavin_0818_WC40_scaffold_214530	Proteobacteria	0.298575
LacPavin_0818_WC45	sg1371	LacPavin_0818_WC40_scaffold_251784	Proteobacteria	0.0200303
LacPavin_0818_WC45	sg625	LacPavin_0818_WC40_scaffold_331966	Proteobacteria	0.0371267
LacPavin_0818_WC45	sg1722	LacPavin_0818_WC40_scaffold_458419	Proteobacteria	0.0443287
LacPavin_0818_WC45	sg435	LacPavin_0818_WC40_scaffold_547137	Proteobacteria	0.0231226
LacPavin_0818_WC45	sg587	LacPavin_0818_WC40_scaffold_828470	Proteobacteria	0.0698159
LacPavin_0818_WC45	sg1049	LacPavin_0818_WC40_scaffold_1223248	Proteobacteria	0.0219837
LacPavin_0818_WC45	sg83	LacPavin_0920_SED1_scaffold_1345362	Proteobacteria	0.148442
LacPavin_0818_WC45	sg1277	LacPavin_0920_SED3_scaffold_1434263	Proteobacteria	0.0328642
LacPavin_0818_WC45	sg1347	LacPavin_0419_WC53_scaffold_87705	TM6	0.0349844
LacPavin_0818_WC45	sg1396	LacPavin_0818_WC45_scaffold_478369	TM6	0.0767079
LacPavin_0818_WC45	sg780	LacPavin_0419_WC70L_scaffold_268156	Verrucomicrobia	0.0244013
LacPavin_0818_WC45	sg757	LacPavin_0419_WC53_scaffold_154280	Verrucomicrobia	0.348199
LacPavin_0818_WC45	sg1451	LacPavin_0920_WC70_scaffold_161180	Verrucomicrobia	0.0339772
LacPavin_0818_WC45	sg1129	LacPavin_0920_WC70_scaffold_1005697	Verrucomicrobia	0.0159265
LacPavin_0818_WC45	sg1112	LacPavin_0920_WC70_scaffold_1297299	Verrucomicrobia	0.0309504
LacPavin_0818_WC45	sg1024	LacPavin_0920_WC70_scaffold_1381669	Verrucomicrobia	0.0300559
LacPavin_0818_WC45	sg1441	LacPavin_0920_WC12_scaffold_36161	Verrucomicrobia	0.0195092
LacPavin_0818_WC45	sg1343	LacPavin_0920_WC12_scaffold_163463	Verrucomicrobia	0.175134
LacPavin_0818_WC45	sg1372	LacPavin_0920_WC57_scaffold_208260	Verrucomicrobia	0.0338846
LacPavin_0818_WC45	sg1257	LacPavin_0920_WC57_scaffold_763435	Verrucomicrobia	0.0212956
LacPavin_0818_WC45	sg1387	LacPavin_0818_WC45_scaffold_26506	Verrucomicrobia	0.0421049
LacPavin_0818_WC45	sg1002	LacPavin_0818_WC45_scaffold_98650	Verrucomicrobia	0.0936031
LacPavin_0818_WC45	sg1447	LacPavin_0818_WC45_scaffold_228208	Verrucomicrobia	0.112735
LacPavin_0818_WC45	sg841	LacPavin_0818_WC45_scaffold_259162	Verrucomicrobia	0.266588
LacPavin_0818_WC45	sg729	LacPavin_0818_WC45_scaffold_651562	Verrucomicrobia	0.194705
LacPavin_0818_WC45	sg799	LacPavin_0818_WC55_scaffold_168388	Verrucomicrobia	0.0698271
LacPavin_0818_WC45	sg762	LacPavin_0818_WC55_scaffold_379661	Verrucomicrobia	0.0818392
LacPavin_0818_WC45	sg1093	LacPavin_0818_WC55_scaffold_492808	Verrucomicrobia	0.0202308
LacPavin_0818_WC45	sg1081	LacPavin_0818_WC55_scaffold_539920	Verrucomicrobia	0.0236318
LacPavin_0818_WC45	sg451	LacPavin_0818_WC55_scaffold_611429	Verrucomicrobia	0.0333471
LacPavin_0818_WC45	sg1450	LacPavin_0818_WC50_scaffold_1027	Verrucomicrobia	0.101752
LacPavin_0818_WC45	sg902	LacPavin_0818_WC50_scaffold_11447	Verrucomicrobia	0.0264687
LacPavin_0818_WC45	sg1593	LacPavin_0818_WC50_scaffold_118100	Verrucomicrobia	0.0227197
LacPavin_0818_WC45	sg901	LacPavin_0818_WC50_scaffold_245995	Verrucomicrobia	0.0278635
LacPavin_0818_WC45	sg1407	LacPavin_0818_WC50_scaffold_538369	Verrucomicrobia	0.037767
LacPavin_0818_WC45	sg707	LacPavin_0818_WC50_scaffold_1060304	Verrucomicrobia	0.0153474
LacPavin_0818_WC45	sg1397	LacPavin_0818_WC40_scaffold_19796	Verrucomicrobia	0.0526629
LacPavin_0818_WC45	sg1161	LacPavin_0818_WC40_scaffold_52727	Verrucomicrobia	0.0890588
LacPavin_0818_WC45	sg1291	LacPavin_0818_WC40_scaffold_593714	Verrucomicrobia	0.0814395
LacPavin_0818_WC45	sg1445	LacPavin_0818_WC40_scaffold_1360029	Verrucomicrobia	0.0363354
LacPavin_0818_WC45	sg359	LacPavin_0818_WC55_scaffold_10582	unknown	0.0182411
LacPavin_0818_WC50	sg241	LacPavin_0419_WC53_scaffold_350812	Acidobacteria	0.0777125
LacPavin_0818_WC50	sg96	LacPavin_0419_WC53_scaffold_414968	Acidobacteria	0.133271
LacPavin_0818_WC50	sg37	LacPavin_0920_WC90_scaffold_1247429	Acidobacteria	0.116965
LacPavin_0818_WC50	sg1493	LacPavin_0920_WC57_scaffold_335795	Acidobacteria	0.123911
LacPavin_0818_WC50	sg1611	LacPavin_0818_WC45_scaffold_530583	Acidobacteria	0.0126827
LacPavin_0818_WC50	sg35	LacPavin_0818_WC45_scaffold_534239	Acidobacteria	0.400809
LacPavin_0818_WC50	sg32	LacPavin_0818_WC50_scaffold_104129	Acidobacteria	0.110298
LacPavin_0818_WC50	sg101	LacPavin_0818_WC50_scaffold_223816	Acidobacteria	0.179846
LacPavin_0818_WC50	sg86	LacPavin_0818_WC40_scaffold_877130	Acidobacteria	0.164049
LacPavin_0818_WC50	sg66	LacPavin_0818_WC40_scaffold_1013327	Acidobacteria	0.022422
LacPavin_0818_WC50	sg120	LacPavin_0818_WC40_scaffold_1295986	Acidobacteria	0.205014
LacPavin_0818_WC50	sg348	LacPavin_0419_WC70S_scaffold_126632	Actinobacteria	2.87435
LacPavin_0818_WC50	sg314	LacPavin_0419_WC70S_scaffold_484398	Actinobacteria	0.251124
LacPavin_0818_WC50	sg321	LacPavin_0419_WC70S_scaffold_1045688	Actinobacteria	2.47891
LacPavin_0818_WC50	sg112	LacPavin_0419_WC53_scaffold_46600	Actinobacteria	1.34158
LacPavin_0818_WC50	sg106	LacPavin_0419_WC53_scaffold_61468	Actinobacteria	0.278723
LacPavin_0818_WC50	sg15	LacPavin_0419_WC53_scaffold_74747	Actinobacteria	0.261788
LacPavin_0818_WC50	sg62	LacPavin_0419_WC53_scaffold_99945	Actinobacteria	0.133992
LacPavin_0818_WC50	sg162	LacPavin_0419_WC53_scaffold_110169	Actinobacteria	0.0568973
LacPavin_0818_WC50	sg265	LacPavin_0419_WC53_scaffold_112693	Actinobacteria	0.855768
LacPavin_0818_WC50	sg184	LacPavin_0419_WC53_scaffold_160080	Actinobacteria	0.0368819
LacPavin_0818_WC50	sg445	LacPavin_0419_WC53_scaffold_250648	Actinobacteria	0.068405
LacPavin_0818_WC50	sg174	LacPavin_0419_WC53_scaffold_334822	Actinobacteria	0.0164919
LacPavin_0818_WC50	sg126	LacPavin_0920_WC12_scaffold_24901	Actinobacteria	0.268945
LacPavin_0818_WC50	sg155	LacPavin_0920_WC12_scaffold_52502	Actinobacteria	0.255734
LacPavin_0818_WC50	sg368	LacPavin_0920_WC12_scaffold_88913	Actinobacteria	0.672703
LacPavin_0818_WC50	sg615	LacPavin_0920_WC12_scaffold_93979	Actinobacteria	0.0798158
LacPavin_0818_WC50	sg216	LacPavin_0920_WC12_scaffold_162125	Actinobacteria	0.150099
LacPavin_0818_WC50	sg274	LacPavin_0920_WC12_scaffold_221527	Actinobacteria	0.318912
LacPavin_0818_WC50	sg294	LacPavin_0920_WC12_scaffold_227198	Actinobacteria	0.0238826
LacPavin_0818_WC50	sg364	LacPavin_0920_WC12_scaffold_234747	Actinobacteria	0.0307593
LacPavin_0818_WC50	sg146	LacPavin_0920_WC12_scaffold_281660	Actinobacteria	0.154345
LacPavin_0818_WC50	sg490	LacPavin_0920_WC12_scaffold_388496	Actinobacteria	0.151024
LacPavin_0818_WC50	sg1159	LacPavin_0920_WC12_scaffold_451199	Actinobacteria	0.558611
LacPavin_0818_WC50	sg350	LacPavin_0920_WC12_scaffold_482143	Actinobacteria	0.104304
LacPavin_0818_WC50	sg140	LacPavin_0920_WC12_scaffold_662982	Actinobacteria	0.0222564
LacPavin_0818_WC50	sg535	LacPavin_0920_WC12_scaffold_676752	Actinobacteria	1.86074
LacPavin_0818_WC50	sg1567	LacPavin_0920_WC12_scaffold_796672	Actinobacteria	0.78229
LacPavin_0818_WC50	sg330	LacPavin_0920_WC12_scaffold_1361606	Actinobacteria	0.021125
LacPavin_0818_WC50	sg421	LacPavin_0920_WC57_scaffold_33110	Actinobacteria	0.0946904
LacPavin_0818_WC50	sg150	LacPavin_0920_WC57_scaffold_48213	Actinobacteria	0.251533
LacPavin_0818_WC50	sg447	LacPavin_0920_WC57_scaffold_93996	Actinobacteria	2.93618
LacPavin_0818_WC50	sg287	LacPavin_0920_WC57_scaffold_219150	Actinobacteria	0.362186
LacPavin_0818_WC50	sg1809	LacPavin_0920_WC57_scaffold_222928	Actinobacteria	0.022578
LacPavin_0818_WC50	sg226	LacPavin_0920_WC57_scaffold_540342	Actinobacteria	0.109386
LacPavin_0818_WC50	sg134	LacPavin_0920_WC57_scaffold_689090	Actinobacteria	6.10891
LacPavin_0818_WC50	sg139	LacPavin_0818_WC45_scaffold_32728	Actinobacteria	0.639898
LacPavin_0818_WC50	sg581	LacPavin_0818_WC45_scaffold_92560	Actinobacteria	0.599813
LacPavin_0818_WC50	sg300	LacPavin_0818_WC45_scaffold_102464	Actinobacteria	0.362537
LacPavin_0818_WC50	sg1508	LacPavin_0818_WC45_scaffold_191905	Actinobacteria	0.310264
LacPavin_0818_WC50	sg1671	LacPavin_0818_WC45_scaffold_205163	Actinobacteria	0.221983
LacPavin_0818_WC50	sg427	LacPavin_0818_WC45_scaffold_229224	Actinobacteria	0.150702
LacPavin_0818_WC50	sg240	LacPavin_0818_WC45_scaffold_231151	Actinobacteria	0.0610694
LacPavin_0818_WC50	sg416	LacPavin_0818_WC45_scaffold_231912	Actinobacteria	1.02164
LacPavin_0818_WC50	sg1606	LacPavin_0818_WC45_scaffold_249731	Actinobacteria	0.019948
LacPavin_0818_WC50	sg185	LacPavin_0818_WC45_scaffold_258923	Actinobacteria	0.0883904
LacPavin_0818_WC50	sg247	LacPavin_0818_WC45_scaffold_301807	Actinobacteria	1.25776
LacPavin_0818_WC50	sg301	LacPavin_0818_WC45_scaffold_327953	Actinobacteria	0.469411
LacPavin_0818_WC50	sg1535	LacPavin_0818_WC45_scaffold_388240	Actinobacteria	0.038982
LacPavin_0818_WC50	sg361	LacPavin_0818_WC45_scaffold_469111	Actinobacteria	0.520461
LacPavin_0818_WC50	sg13	LacPavin_0818_WC45_scaffold_474444	Actinobacteria	0.019846
LacPavin_0818_WC50	sg1696	LacPavin_0818_WC45_scaffold_594846	Actinobacteria	0.0445655
LacPavin_0818_WC50	sg276	LacPavin_0818_WC45_scaffold_728056	Actinobacteria	0.0539509
LacPavin_0818_WC50	sg457	LacPavin_0818_WC45_scaffold_1143169	Actinobacteria	0.145177
LacPavin_0818_WC50	sg1545	LacPavin_0818_WC55_scaffold_24368	Actinobacteria	0.140983
LacPavin_0818_WC50	sg1207	LacPavin_0818_WC55_scaffold_26011	Actinobacteria	0.585902
LacPavin_0818_WC50	sg266	LacPavin_0818_WC55_scaffold_27716	Actinobacteria	0.570472
LacPavin_0818_WC50	sg351	LacPavin_0818_WC55_scaffold_125817	Actinobacteria	0.721192
LacPavin_0818_WC50	sg177	LacPavin_0818_WC55_scaffold_161101	Actinobacteria	0.213692
LacPavin_0818_WC50	sg82	LacPavin_0818_WC55_scaffold_164890	Actinobacteria	2.31928
LacPavin_0818_WC50	sg401	LacPavin_0818_WC55_scaffold_166176	Actinobacteria	0.0946474
LacPavin_0818_WC50	sg395	LacPavin_0818_WC55_scaffold_289473	Actinobacteria	0.894755
LacPavin_0818_WC50	sg1691	LacPavin_0818_WC55_scaffold_331128	Actinobacteria	0.347617
LacPavin_0818_WC50	sg399	LacPavin_0818_WC55_scaffold_882596	Actinobacteria	0.090631
LacPavin_0818_WC50	sg288	LacPavin_0818_WC50_scaffold_7546	Actinobacteria	0.202121
LacPavin_0818_WC50	sg17	LacPavin_0818_WC50_scaffold_26434	Actinobacteria	0.187444
LacPavin_0818_WC50	sg415	LacPavin_0818_WC50_scaffold_63884	Actinobacteria	0.183972
LacPavin_0818_WC50	sg218	LacPavin_0818_WC50_scaffold_77212	Actinobacteria	0.170508
LacPavin_0818_WC50	sg228	LacPavin_0818_WC50_scaffold_111800	Actinobacteria	0.0696006
LacPavin_0818_WC50	sg78	LacPavin_0818_WC50_scaffold_159988	Actinobacteria	0.0425026
LacPavin_0818_WC50	sg360	LacPavin_0818_WC50_scaffold_166323	Actinobacteria	0.285417
LacPavin_0818_WC50	sg308	LacPavin_0818_WC50_scaffold_172646	Actinobacteria	0.152262
LacPavin_0818_WC50	sg192	LacPavin_0818_WC50_scaffold_192761	Actinobacteria	0.656062
LacPavin_0818_WC50	sg14	LacPavin_0818_WC50_scaffold_195811	Actinobacteria	0.359029
LacPavin_0818_WC50	sg398	LacPavin_0818_WC50_scaffold_227613	Actinobacteria	1.35286
LacPavin_0818_WC50	sg1582	LacPavin_0818_WC50_scaffold_234438	Actinobacteria	0.146629
LacPavin_0818_WC50	sg440	LacPavin_0818_WC50_scaffold_302362	Actinobacteria	0.193315
LacPavin_0818_WC50	sg160	LacPavin_0818_WC50_scaffold_313235	Actinobacteria	0.20551
LacPavin_0818_WC50	sg323	LacPavin_0818_WC50_scaffold_343014	Actinobacteria	0.195208
LacPavin_0818_WC50	sg1526	LacPavin_0818_WC50_scaffold_343442	Actinobacteria	0.0668264
LacPavin_0818_WC50	sg235	LacPavin_0818_WC50_scaffold_422027	Actinobacteria	0.112056
LacPavin_0818_WC50	sg175	LacPavin_0818_WC50_scaffold_481313	Actinobacteria	0.0664611
LacPavin_0818_WC50	sg108	LacPavin_0818_WC50_scaffold_525627	Actinobacteria	0.716503
LacPavin_0818_WC50	sg194	LacPavin_0818_WC50_scaffold_529950	Actinobacteria	0.150545
LacPavin_0818_WC50	sg402	LacPavin_0818_WC50_scaffold_602935	Actinobacteria	0.0677449
LacPavin_0818_WC50	sg1612	LacPavin_0818_WC50_scaffold_645670	Actinobacteria	0.0641893
LacPavin_0818_WC50	sg34	LacPavin_0818_WC50_scaffold_663765	Actinobacteria	0.0567856
LacPavin_0818_WC50	sg388	LacPavin_0818_WC50_scaffold_726261	Actinobacteria	0.238789
LacPavin_0818_WC50	sg344	LacPavin_0818_WC50_scaffold_729470	Actinobacteria	0.202966
LacPavin_0818_WC50	sg217	LacPavin_0818_WC50_scaffold_883417	Actinobacteria	0.193572
LacPavin_0818_WC50	sg90	LacPavin_0818_WC50_scaffold_982737	Actinobacteria	0.0673548
LacPavin_0818_WC50	sg393	LacPavin_0818_WC50_scaffold_991330	Actinobacteria	0.187328
LacPavin_0818_WC50	sg173	LacPavin_0818_WC50_scaffold_1005463	Actinobacteria	0.193937
LacPavin_0818_WC50	sg892	LacPavin_0818_WC50_scaffold_1017758	Actinobacteria	0.275988
LacPavin_0818_WC50	sg430	LacPavin_0818_WC50_scaffold_1120529	Actinobacteria	0.337291
LacPavin_0818_WC50	sg423	LacPavin_0818_WC50_scaffold_1124196	Actinobacteria	0.568925
LacPavin_0818_WC50	sg442	LacPavin_0818_WC50_scaffold_1150865	Actinobacteria	0.120992
LacPavin_0818_WC50	sg153	LacPavin_0818_WC40_scaffold_26752	Actinobacteria	1.39345
LacPavin_0818_WC50	sg205	LacPavin_0818_WC40_scaffold_91061	Actinobacteria	0.122071
LacPavin_0818_WC50	sg221	LacPavin_0818_WC40_scaffold_100649	Actinobacteria	0.1323
LacPavin_0818_WC50	sg1768	LacPavin_0818_WC40_scaffold_126844	Actinobacteria	1.23462
LacPavin_0818_WC50	sg119	LacPavin_0818_WC40_scaffold_135319	Actinobacteria	0.221398
LacPavin_0818_WC50	sg11	LacPavin_0818_WC40_scaffold_154534	Actinobacteria	0.21365
LacPavin_0818_WC50	sg149	LacPavin_0818_WC40_scaffold_165292	Actinobacteria	0.124943
LacPavin_0818_WC50	sg1688	LacPavin_0818_WC40_scaffold_260289	Actinobacteria	0.0527718
LacPavin_0818_WC50	sg84	LacPavin_0818_WC40_scaffold_267723	Actinobacteria	0.221196
LacPavin_0818_WC50	sg338	LacPavin_0818_WC40_scaffold_290856	Actinobacteria	0.103999
LacPavin_0818_WC50	sg422	LacPavin_0818_WC40_scaffold_378952	Actinobacteria	0.0597269
LacPavin_0818_WC50	sg145	LacPavin_0818_WC40_scaffold_404450	Actinobacteria	0.230357
LacPavin_0818_WC50	sg183	LacPavin_0818_WC40_scaffold_445553	Actinobacteria	0.0571839
LacPavin_0818_WC50	sg68	LacPavin_0818_WC40_scaffold_494570	Actinobacteria	0.0397633
LacPavin_0818_WC50	sg157	LacPavin_0818_WC40_scaffold_589577	Actinobacteria	0.25773
LacPavin_0818_WC50	sg169	LacPavin_0818_WC40_scaffold_914447	Actinobacteria	0.464441
LacPavin_0818_WC50	sg1655	LacPavin_0818_WC40_scaffold_950289	Actinobacteria	0.0541298
LacPavin_0818_WC50	sg331	LacPavin_0818_WC40_scaffold_1038063	Actinobacteria	0.836927
LacPavin_0818_WC50	sg190	LacPavin_0920_SED3_scaffold_13969	Actinobacteria	0.936492
LacPavin_0818_WC50	sg267	LacPavin_0920_SED3_scaffold_276603	Actinobacteria	0.415543
LacPavin_0818_WC50	sg201	LacPavin_0818_WC45_scaffold_401088	Armatimonadetes	0.247122
LacPavin_0818_WC50	sg52	LacPavin_0818_WC45_scaffold_516844	Armatimonadetes	0.0479934
LacPavin_0818_WC50	sg115	LacPavin_0818_WC50_scaffold_155949	Armatimonadetes	0.0653015
LacPavin_0818_WC50	sg204	LacPavin_0818_WC50_scaffold_646890	Armatimonadetes	0.0649875
LacPavin_0818_WC50	sg163	LacPavin_0818_WC50_scaffold_657187	Armatimonadetes	0.181502
LacPavin_0818_WC50	sg316	LacPavin_0419_WC53_scaffold_24549	Bacteroidetes	0.0531028
LacPavin_0818_WC50	sg365	LacPavin_0419_WC53_scaffold_225909	Bacteroidetes	0.0189919
LacPavin_0818_WC50	sg1657	LacPavin_0920_WC12_scaffold_295908	Bacteroidetes	0.0599281
LacPavin_0818_WC50	sg384	LacPavin_0920_WC12_scaffold_667594	Bacteroidetes	0.138774
LacPavin_0818_WC50	sg352	LacPavin_0920_WC12_scaffold_778138	Bacteroidetes	0.0406149
LacPavin_0818_WC50	sg246	LacPavin_0920_WC12_scaffold_1177690	Bacteroidetes	0.0186259
LacPavin_0818_WC50	sg239	LacPavin_0920_WC57_scaffold_958893	Bacteroidetes	0.168028
LacPavin_0818_WC50	sg362	LacPavin_0920_WC57_scaffold_1477651	Bacteroidetes	0.0990745
LacPavin_0818_WC50	sg382	LacPavin_0818_WC45_scaffold_209640	Bacteroidetes	0.103881
LacPavin_0818_WC50	sg282	LacPavin_0818_WC45_scaffold_423293	Bacteroidetes	0.321817
LacPavin_0818_WC50	sg378	LacPavin_0818_WC45_scaffold_848784	Bacteroidetes	0.0681597
LacPavin_0818_WC50	sg383	LacPavin_0818_WC55_scaffold_6960	Bacteroidetes	0.0213979
LacPavin_0818_WC50	sg454	LacPavin_0818_WC55_scaffold_193735	Bacteroidetes	0.218291
LacPavin_0818_WC50	sg222	LacPavin_0818_WC50_scaffold_277218	Bacteroidetes	0.0824954
LacPavin_0818_WC50	sg337	LacPavin_0818_WC50_scaffold_330837	Bacteroidetes	0.0668503
LacPavin_0818_WC50	sg309	LacPavin_0818_WC50_scaffold_555438	Bacteroidetes	0.157789
LacPavin_0818_WC50	sg261	LacPavin_0818_WC40_scaffold_3472	Bacteroidetes	0.17732
LacPavin_0818_WC50	sg374	LacPavin_0818_WC40_scaffold_117320	Bacteroidetes	0.302947
LacPavin_0818_WC50	sg297	LacPavin_0818_WC40_scaffold_222463	Bacteroidetes	0.0600952
LacPavin_0818_WC50	sg591	LacPavin_0818_WC40_scaffold_595483	Bacteroidetes	0.0534757
LacPavin_0818_WC50	sg99	LacPavin_0818_WC40_scaffold_612753	Bacteroidetes	0.159877
LacPavin_0818_WC50	sg1614	LacPavin_0419_WC53_scaffold_155874	Candidate Phyla Radiation	0.0347283
LacPavin_0818_WC50	sg698	LacPavin_0920_WC57_scaffold_609067	Candidate Phyla Radiation	0.0314444
LacPavin_0818_WC50	sg1463	LacPavin_0818_WC45_scaffold_91981	Candidate Phyla Radiation	0.213095
LacPavin_0818_WC50	sg1471	LacPavin_0818_WC45_scaffold_126057	Candidate Phyla Radiation	0.110639
LacPavin_0818_WC50	sg1178	LacPavin_0818_WC45_scaffold_150134	Candidate Phyla Radiation	0.0232954
LacPavin_0818_WC50	sg1455	LacPavin_0818_WC45_scaffold_165536	Candidate Phyla Radiation	0.12621
LacPavin_0818_WC50	sg1085	LacPavin_0818_WC45_scaffold_170500	Candidate Phyla Radiation	0.0385144
LacPavin_0818_WC50	sg1261	LacPavin_0818_WC45_scaffold_196862	Candidate Phyla Radiation	0.161253
LacPavin_0818_WC50	sg919	LacPavin_0818_WC45_scaffold_204480	Candidate Phyla Radiation	0.0744495
LacPavin_0818_WC50	sg1086	LacPavin_0818_WC45_scaffold_276048	Candidate Phyla Radiation	0.693879
LacPavin_0818_WC50	sg1501	LacPavin_0818_WC45_scaffold_893392	Candidate Phyla Radiation	0.0302046
LacPavin_0818_WC50	sg1446	LacPavin_0818_WC50_scaffold_152265	Candidate Phyla Radiation	0.112165
LacPavin_0818_WC50	sg595	LacPavin_0818_WC50_scaffold_156335	Candidate Phyla Radiation	0.200809
LacPavin_0818_WC50	sg1680	LacPavin_0818_WC50_scaffold_593129	Candidate Phyla Radiation	0.0485424
LacPavin_0818_WC50	sg1256	LacPavin_0818_WC40_scaffold_267117	Candidate Phyla Radiation	0.0813295
LacPavin_0818_WC50	sg1505	LacPavin_0818_WC40_scaffold_327404	Candidate Phyla Radiation	0.136743
LacPavin_0818_WC50	sg1683	LacPavin_0818_WC40_scaffold_580788	Candidate Phyla Radiation	0.0885683
LacPavin_0818_WC50	sg1502	LacPavin_0818_WC40_scaffold_1023340	Candidate Phyla Radiation	0.199675
LacPavin_0818_WC50	sg1719	LacPavin_0818_WC50_scaffold_282120	Chlamydiae	0.0587026
LacPavin_0818_WC50	sg1322	LacPavin_0818_WC40_scaffold_659690	Chlamydiae	0.0368644
LacPavin_0818_WC50	sg1278	LacPavin_0818_WC40_scaffold_721558	Chlamydiae	0.0386997
LacPavin_0818_WC50	sg992	LacPavin_0920_WC12_scaffold_988946	Chloroflexi	1.13245
LacPavin_0818_WC50	sg732	LacPavin_0920_WC57_scaffold_847612	Chloroflexi	0.0460868
LacPavin_0818_WC50	sg1608	LacPavin_0818_WC45_scaffold_596078	Chloroflexi	0.0585108
LacPavin_0818_WC50	sg254	LacPavin_0818_WC55_scaffold_345574	Chloroflexi	0.847943
LacPavin_0818_WC50	sg1082	LacPavin_0818_WC50_scaffold_85116	Chloroflexi	0.101358
LacPavin_0818_WC50	sg370	LacPavin_0818_WC50_scaffold_175193	Chloroflexi	0.1194
LacPavin_0818_WC50	sg251	LacPavin_0818_WC50_scaffold_182624	Chloroflexi	0.201476
LacPavin_0818_WC50	sg182	LacPavin_0818_WC50_scaffold_285919	Chloroflexi	0.116737
LacPavin_0818_WC50	sg56	LacPavin_0818_WC50_scaffold_395337	Chloroflexi	0.0825698
LacPavin_0818_WC50	sg1005	LacPavin_0818_WC40_scaffold_276978	Chloroflexi	0.426438
LacPavin_0818_WC50	sg539	LacPavin_0920_WC12_scaffold_132041	Cyanobacteria	0.0438823
LacPavin_0818_WC50	sg549	LacPavin_0920_WC12_scaffold_463359	Cyanobacteria	0.29182
LacPavin_0818_WC50	sg60	LacPavin_0920_WC12_scaffold_969534	Cyanobacteria	0.290632
LacPavin_0818_WC50	sg552	LacPavin_0920_WC12_scaffold_1083318	Cyanobacteria	0.0673744
LacPavin_0818_WC50	sg488	LacPavin_0920_WC12_scaffold_1265638	Cyanobacteria	0.0343575
LacPavin_0818_WC50	sg1550	LacPavin_0818_WC45_scaffold_198465	Cyanobacteria	0.0393385
LacPavin_0818_WC50	sg541	LacPavin_0818_WC55_scaffold_28018	Cyanobacteria	2.08518
LacPavin_0818_WC50	sg1383	LacPavin_0818_WC50_scaffold_23377	Cyanobacteria	0.0856241
LacPavin_0818_WC50	sg1759	LacPavin_0818_WC50_scaffold_283914	Cyanobacteria	0.0694218
LacPavin_0818_WC50	sg544	LacPavin_0818_WC50_scaffold_288445	Cyanobacteria	0.429001
LacPavin_0818_WC50	sg545	LacPavin_0818_WC50_scaffold_487781	Cyanobacteria	0.570801
LacPavin_0818_WC50	sg458	LacPavin_0818_WC50_scaffold_667775	Cyanobacteria	0.0173151
LacPavin_0818_WC50	sg484	LacPavin_0818_WC40_scaffold_186010	Cyanobacteria	1.44827
LacPavin_0818_WC50	sg553	LacPavin_0818_WC40_scaffold_310576	Cyanobacteria	0.0690572
LacPavin_0818_WC50	sg557	LacPavin_0818_WC40_scaffold_1089430	Cyanobacteria	0.47255
LacPavin_0818_WC50	sg1193	LacPavin_0920_WC57_scaffold_1316124	Gemmatimonadetes	0.0393498
LacPavin_0818_WC50	sg1196	LacPavin_0818_WC50_scaffold_36524	Gemmatimonadetes	0.113239
LacPavin_0818_WC50	sg1173	LacPavin_0818_WC40_scaffold_524649	Gemmatimonadetes	0.328486
LacPavin_0818_WC50	sg1286	LacPavin_0818_WC45_scaffold_36913	Kapabacteria	0.0346825
LacPavin_0818_WC50	sg1058	LacPavin_0818_WC55_scaffold_312627	Nitrospirae	1.62542
LacPavin_0818_WC50	sg55	LacPavin_0419_WC70S_scaffold_89422	Planctomycetes	0.17089
LacPavin_0818_WC50	sg1760	LacPavin_0419_WC70S_scaffold_172615	Planctomycetes	0.376623
LacPavin_0818_WC50	sg461	LacPavin_0419_WC53_scaffold_18530	Planctomycetes	0.0626664
LacPavin_0818_WC50	sg785	LacPavin_0419_WC53_scaffold_23340	Planctomycetes	0.193279
LacPavin_0818_WC50	sg804	LacPavin_0419_WC53_scaffold_237970	Planctomycetes	0.0997742
LacPavin_0818_WC50	sg714	LacPavin_0419_WC53_scaffold_248089	Planctomycetes	0.0850044
LacPavin_0818_WC50	sg690	LacPavin_0920_WC12_scaffold_16911	Planctomycetes	0.0193891
LacPavin_0818_WC50	sg618	LacPavin_0920_WC12_scaffold_328885	Planctomycetes	0.255182
LacPavin_0818_WC50	sg723	LacPavin_0920_WC12_scaffold_706870	Planctomycetes	0.578884
LacPavin_0818_WC50	sg691	LacPavin_0920_WC57_scaffold_357342	Planctomycetes	0.607946
LacPavin_0818_WC50	sg712	LacPavin_0920_WC57_scaffold_390336	Planctomycetes	1.17437
LacPavin_0818_WC50	sg718	LacPavin_0920_WC57_scaffold_437838	Planctomycetes	0.535806
LacPavin_0818_WC50	sg1548	LacPavin_0920_WC57_scaffold_1325305	Planctomycetes	0.0548514
LacPavin_0818_WC50	sg798	LacPavin_0818_WC45_scaffold_47221	Planctomycetes	0.380645
LacPavin_0818_WC50	sg626	LacPavin_0818_WC45_scaffold_165061	Planctomycetes	0.532766
LacPavin_0818_WC50	sg687	LacPavin_0818_WC45_scaffold_255712	Planctomycetes	0.603557
LacPavin_0818_WC50	sg800	LacPavin_0818_WC45_scaffold_1129502	Planctomycetes	0.516895
LacPavin_0818_WC50	sg652	LacPavin_0818_WC50_scaffold_92949	Planctomycetes	0.314667
LacPavin_0818_WC50	sg793	LacPavin_0818_WC50_scaffold_116834	Planctomycetes	0.567739
LacPavin_0818_WC50	sg630	LacPavin_0818_WC50_scaffold_135309	Planctomycetes	0.314788
LacPavin_0818_WC50	sg811	LacPavin_0818_WC50_scaffold_172660	Planctomycetes	0.21529
LacPavin_0818_WC50	sg631	LacPavin_0818_WC50_scaffold_175634	Planctomycetes	0.27138
LacPavin_0818_WC50	sg624	LacPavin_0818_WC50_scaffold_212198	Planctomycetes	0.175436
LacPavin_0818_WC50	sg681	LacPavin_0818_WC50_scaffold_517228	Planctomycetes	0.282787
LacPavin_0818_WC50	sg728	LacPavin_0818_WC50_scaffold_588773	Planctomycetes	0.237763
LacPavin_0818_WC50	sg736	LacPavin_0818_WC50_scaffold_661269	Planctomycetes	0.16697
LacPavin_0818_WC50	sg722	LacPavin_0818_WC50_scaffold_670759	Planctomycetes	0.176174
LacPavin_0818_WC50	sg612	LacPavin_0818_WC50_scaffold_806620	Planctomycetes	0.303241
LacPavin_0818_WC50	sg787	LacPavin_0818_WC50_scaffold_927997	Planctomycetes	0.0608516
LacPavin_0818_WC50	sg726	LacPavin_0818_WC40_scaffold_135111	Planctomycetes	0.0558477
LacPavin_0818_WC50	sg371	LacPavin_0818_WC40_scaffold_208030	Planctomycetes	0.085553
LacPavin_0818_WC50	sg1518	LacPavin_0818_WC40_scaffold_289449	Planctomycetes	0.322425
LacPavin_0818_WC50	sg1388	LacPavin_0818_WC40_scaffold_632221	Planctomycetes	0.0322363
LacPavin_0818_WC50	sg109	LacPavin_0419_WC70S_scaffold_1172056	Proteobacteria	0.0269028
LacPavin_0818_WC50	sg756	LacPavin_0419_WC70S_scaffold_1352584	Proteobacteria	0.0692172
LacPavin_0818_WC50	sg1142	LacPavin_0419_WC53_scaffold_11924	Proteobacteria	0.0474656
LacPavin_0818_WC50	sg63	LacPavin_0419_WC53_scaffold_50448	Proteobacteria	0.0782358
LacPavin_0818_WC50	sg713	LacPavin_0419_WC53_scaffold_128666	Proteobacteria	0.0469086
LacPavin_0818_WC50	sg936	LacPavin_0419_WC53_scaffold_153419	Proteobacteria	0.0134385
LacPavin_0818_WC50	sg1127	LacPavin_0419_WC53_scaffold_166539	Proteobacteria	0.0277559
LacPavin_0818_WC50	sg976	LacPavin_0419_WC53_scaffold_235628	Proteobacteria	0.0671931
LacPavin_0818_WC50	sg1208	LacPavin_0419_WC53_scaffold_252083	Proteobacteria	0.078543
LacPavin_0818_WC50	sg332	LacPavin_0419_WC53_scaffold_252124	Proteobacteria	0.0981826
LacPavin_0818_WC50	sg621	LacPavin_0419_WC53_scaffold_373789	Proteobacteria	0.0595803
LacPavin_0818_WC50	sg295	LacPavin_0920_WC12_scaffold_6150	Proteobacteria	0.0203884
LacPavin_0818_WC50	sg138	LacPavin_0920_WC12_scaffold_20974	Proteobacteria	0.413811
LacPavin_0818_WC50	sg335	LacPavin_0920_WC12_scaffold_48415	Proteobacteria	0.127421
LacPavin_0818_WC50	sg328	LacPavin_0920_WC12_scaffold_182207	Proteobacteria	0.0880622
LacPavin_0818_WC50	sg1474	LacPavin_0920_WC12_scaffold_469519	Proteobacteria	0.0381425
LacPavin_0818_WC50	sg1750	LacPavin_0920_WC12_scaffold_766296	Proteobacteria	0.045924
LacPavin_0818_WC50	sg131	LacPavin_0920_WC57_scaffold_102166	Proteobacteria	0.680693
LacPavin_0818_WC50	sg85	LacPavin_0920_WC57_scaffold_122898	Proteobacteria	0.0173212
LacPavin_0818_WC50	sg1740	LacPavin_0920_WC57_scaffold_154694	Proteobacteria	0.0172068
LacPavin_0818_WC50	sg1027	LacPavin_0920_WC57_scaffold_267353	Proteobacteria	0.145259
LacPavin_0818_WC50	sg1018	LacPavin_0920_WC57_scaffold_281609	Proteobacteria	0.0234277
LacPavin_0818_WC50	sg159	LacPavin_0920_WC57_scaffold_359702	Proteobacteria	1.13193
LacPavin_0818_WC50	sg333	LacPavin_0920_WC57_scaffold_446140	Proteobacteria	0.238529
[truncated: 3,637 more rows]

## Sheet: Table S3
biosample_accession	genome_name	sample	cpr_dpann	curated_taxonomy	ggkbase_taxonomy	gtdbtk_taxonomy	bin_length	num_scaffolds	gc_perc	checkm_completeness	checkm_redundancy	gunc_phylum_css
SAMN30025908	LacPavin_0920_SED5_Archaea_52_7	LacPavin_0920_SED5	FALSE	Altiarchaeota	None	d__Archaea;p__Altarchaeota;c__Altarchaeia;o__IMC4;f__SCGC-AAA252-I15;g__;s__	1078181	207	52.03	77.96	0	0.12
SAMN30025909	LacPavin_0920_SED3_Methanomicrobiales_54_13	LacPavin_0920_SED3	FALSE	Euryarchaeota	Methanomicrobiales, Methanomicrobia, Euryarchaeota, Archaea	d__Archaea;p__Halobacteriota;c__Methanomicrobia;o__Methanomicrobiales;f__Methanoregulaceae;g__;s__	1833841	107	54.38	84.64	0.33	0.12
SAMN30025910	LacPavin_0920_WC90_Methanomicrobiales_50_10	LacPavin_0920_WC90	FALSE	Euryarchaeota	Methanomicrobiales, Methanomicrobia, Euryarchaeota, Archaea	d__Archaea;p__Halobacteriota;c__Methanomicrobia;o__Methanomicrobiales;f__Methanoregulaceae;g__;s__	3250097	402	49.75	98.69	0.65	0.33
SAMN30025911	LacPavin_0419_WC70L_Methanoregula_51_15	LacPavin_0419_WC70L	FALSE	Euryarchaeota	Methanoregula, Methanomicrobiales, Methanomicrobia, Euryarchaeota, Archaea	d__Archaea;p__Halobacteriota;c__Methanomicrobia;o__Methanomicrobiales;f__Methanoregulaceae;g__Methanoregula;s__	2077268	518	51.3	91.65	7.14	0.26
SAMN30025912	LacPavin_0920_SED3_Methanoregula_49_39	LacPavin_0920_SED3	FALSE	Euryarchaeota	Methanoregula, Methanomicrobiales, Methanomicrobia, Euryarchaeota, Archaea	d__Archaea;p__Halobacteriota;c__Methanomicrobia;o__Methanomicrobiales;f__Methanoregulaceae;g__Methanoregula;s__	1770585	229	49.44	84.94	3.18	0
SAMN30025913	LacPavin_0920_WC90_Methanoregula_52_12	LacPavin_0920_WC90	FALSE	Euryarchaeota	Methanoregula, Methanomicrobiales, Methanomicrobia, Euryarchaeota, Archaea	d__Archaea;p__Halobacteriota;c__Methanomicrobia;o__Methanomicrobiales;f__Methanoregulaceae;g__Methanoregula;s__	2260587	322	51.9	87.31	4.36	0
SAMN30025914	LacPavin_0419_WC90_Methanoregula_52_8	LacPavin_0419_WC90	FALSE	Euryarchaeota	Methanoregula, Methanomicrobiales, Methanomicrobia, Euryarchaeota, Archaea	d__Archaea;p__Halobacteriota;c__Methanomicrobia;o__Methanomicrobiales;f__Methanoregulaceae;g__MVRE01;s__	2200867	465	52.38	92.4	4.96	0.52
SAMN30025915	LacPavin_0920_SED1_Methanoregula_55_8	LacPavin_0920_SED1	FALSE	Euryarchaeota	Methanoregula, Methanomicrobiales, Methanomicrobia, Euryarchaeota, Archaea	d__Archaea;p__Halobacteriota;c__Methanomicrobia;o__Methanomicrobiales;f__Methanoregulaceae;g__MVRE01;s__	1066183	344	55.13	76.48	3.14	0
SAMN30025916	LacPavin_0920_SED4_Methanoregula_52_19	LacPavin_0920_SED4	FALSE	Euryarchaeota	Methanoregula, Methanomicrobiales, Methanomicrobia, Euryarchaeota, Archaea	d__Archaea;p__Halobacteriota;c__Methanomicrobia;o__Methanomicrobiales;f__Methanoregulaceae;g__MVRE01;s__	1580891	121	51.89	95.39	0.66	0
SAMN30025917	LacPavin_0920_SED4_Methanoregula_53_17	LacPavin_0920_SED4	FALSE	Euryarchaeota	Methanoregula, Methanomicrobiales, Methanomicrobia, Euryarchaeota, Archaea	d__Archaea;p__Halobacteriota;c__Methanomicrobia;o__Methanomicrobiales;f__Methanoregulaceae;g__MVRE01;s__	1622185	60	52.88	98.36	0	0
SAMN30025918	LacPavin_0419_WC90_Methanosaeta_51_22	LacPavin_0419_WC90	FALSE	Euryarchaeota	Methanosaeta concilii, Methanosaeta, Methanosarcinales, Methanomicrobia, Euryarchaeota, Archaea	d__Archaea;p__Halobacteriota;c__Methanosarcinia;o__Methanotrichales;f__Methanotrichaceae;g__Methanothrix;s__	2528032	75	51.23	97.39	0	0.03
SAMN30025919	LacPavin_0920_SED2_Methanosaeta_52_45	LacPavin_0920_SED2	FALSE	Euryarchaeota	Methanosaeta concilii, Methanosaeta, Methanosarcinales, Methanomicrobia, Euryarchaeota, Archaea	d__Archaea;p__Halobacteriota;c__Methanosarcinia;o__Methanotrichales;f__Methanotrichaceae;g__Methanothrix;s__	2294503	124	51.73	81.08	0	0.03
SAMN30025920	LacPavin_0920_SED2_Methanosaeta_50_7	LacPavin_0920_SED2	FALSE	Euryarchaeota	Methanosaeta concilii, Methanosaeta, Methanosarcinales, Methanomicrobia, Euryarchaeota, Archaea	d__Archaea;p__Halobacteriota;c__Methanosarcinia;o__Methanotrichales;f__Methanotrichaceae;g__Methanothrix;s__	1249888	436	50.35	73.46	1.63	0.72
SAMN30025921	LacPavin_0920_SED2_Methanosaeta_52_16	LacPavin_0920_SED2	FALSE	Euryarchaeota	Methanosaeta concilii, Methanosaeta, Methanosarcinales, Methanomicrobia, Euryarchaeota, Archaea	d__Archaea;p__Halobacteriota;c__Methanosarcinia;o__Methanotrichales;f__Methanotrichaceae;g__Methanothrix;s__	2311955	310	51.95	84.28	6.1	0.18
SAMN30025922	LacPavin_0920_SED3_Methanosaeta_54_12	LacPavin_0920_SED3	FALSE	Euryarchaeota	Methanosaeta concilii, Methanosaeta, Methanosarcinales, Methanomicrobia, Euryarchaeota, Archaea	d__Archaea;p__Halobacteriota;c__Methanosarcinia;o__Methanotrichales;f__Methanotrichaceae;g__Methanothrix;s__	1916591	134	54.28	87.58	1.31	0
SAMN30025923	LacPavin_0920_SED4_Euryarchaeota_39_12	LacPavin_0920_SED4	FALSE	Euryarchaeota	Euryarchaeota, Archaea	d__Archaea;p__Thermoplasmatota;c__E2;o__DHVEG-1;f__DHVEG-1;g__;s__	2220865	141	39.29	96.09	0.86	0.22
SAMN30025924	LacPavin_0920_SED4_Euryarchaeota_37_47	LacPavin_0920_SED4	FALSE	Euryarchaeota	Euryarchaeota, Archaea	d__Archaea;p__Thermoplasmatota;c__E2;o__DHVEG-1;f__DHVEG-1;g__;s__	1554756	141	37.28	88.4	9.32	0.1
SAMN30025925	LacPavin_0920_SED3_Euryarchaeota_41_62	LacPavin_0920_SED3	FALSE	Euryarchaeota	Euryarchaeota, Archaea	d__Archaea;p__Thermoplasmatota;c__E2;o__DHVEG-1;f__DHVEG-1;g__SM1-50;s__	1724471	219	41.34	84.4	3.2	0.21
SAMN30025926	LacPavin_0920_SED5_Euryarchaeota_43_7	LacPavin_0920_SED5	FALSE	Euryarchaeota	Euryarchaeota, Archaea	d__Archaea;p__Thermoplasmatota;c__E2;o__DHVEG-1;f__DHVEG-1;g__SM1-50;s__	1672739	461	42.88	74.74	4	0
SAMN30025927	LacPavin_0920_SED3_Euryarchaeota_43_19	LacPavin_0920_SED3	FALSE	Euryarchaeota	Euryarchaeota, Archaea	d__Archaea;p__Thermoplasmatota;c__E2;o__DHVEG-1;f__DHVEG-1;g__SM1-50;s__SM1-50 sp002506745	1735067	99	42.94	83.27	3.2	0
SAMN30025928	LacPavin_0920_SED5_Euryarchaeota_59_16	LacPavin_0920_SED5	FALSE	Euryarchaeota	Euryarchaeota, Archaea	d__Archaea;p__Thermoplasmatota;c__Thermoplasmata;o__Methanomassiliicoccales;f__UBA472;g__;s__	1732336	31	58.77	99.19	0.81	0
SAMN30025929	LacPavin_0920_SED2_Euryarchaeota_58_13	LacPavin_0920_SED2	FALSE	Euryarchaeota	Euryarchaeota, Archaea	d__Archaea;p__Thermoplasmatota;c__Thermoplasmata;o__Methanomassiliicoccales;f__UBA472;g__UBA472;s__	1643772	6	57.95	99.15	0.81	0
SAMN30025930	LacPavin_0920_SED4_Euryarchaeota_56_18	LacPavin_0920_SED4	FALSE	Euryarchaeota	Euryarchaeota, Archaea	d__Archaea;p__Thermoplasmatota;c__Thermoplasmata;o__UBA10834;f__UBA10834;g__COMBO-56-21;s__	1532940	408	55.77	78.79	9.19	0
SAMN30025931	LacPavin_0920_SED5_Archaea_47_8	LacPavin_0920_SED5	FALSE	Bathyarchaeota	Archaea	d__Archaea;p__Thermoproteota;c__Bathyarchaeia;o__40CM-2-53-6;f__RBG-13-38-9;g__;s__	1886145	380	47.27	93.2	2.91	0.26
SAMN30025932	LacPavin_0920_SED5_Archaea_43_8	LacPavin_0920_SED5	FALSE	Bathyarchaeota	Archaea	d__Archaea;p__Thermoproteota;c__Bathyarchaeia;o__B26-1;f__UBA233;g__PALSA-986;s__PALSA-986 sp003133625	949246	333	42.91	77.27	5.02	0.27
SAMN30025933	LacPavin_0920_SED3_Bathyarchaeota_58_27	LacPavin_0920_SED3	FALSE	Bathyarchaeota	RBG_13_Bathyarchaeota_52_12_curated, Bathyarchaeota, Archaea	d__Archaea;p__Thermoproteota;c__Bathyarchaeia;o__TCS64;f__TCS64;g__UBA8941;s__	2091659	70	58.1	79.13	2.91	0.04
SAMN30025934	LacPavin_0920_SED3_Bathyarchaeota_46_9	LacPavin_0920_SED3	FALSE	Bathyarchaeota	Bathyarchaeota, Archaea	d__Archaea;p__Thermoproteota;c__Bathyarchaeia;o__TCS64;f__TCS64;g__UBA8941;s__	1463206	477	46.29	78.12	3.88	0.25
SAMN30025935	LacPavin_0920_SED4_Bathyarchaeota_49_8	LacPavin_0920_SED4	FALSE	Bathyarchaeota	RBG_13_Bathyarchaeota_52_12_curated, Bathyarchaeota, Archaea	d__Archaea;p__Thermoproteota;c__Bathyarchaeia;o__TCS64;f__TCS64;g__UBA8941;s__	2987356	669	49.42	85.75	7.54	0.27
SAMN30025936	LacPavin_0920_SED3_Bacteria_49_9	LacPavin_0920_SED3	FALSE	Bacteria	Bacteria	d__Bacteria;p__;c__;o__;f__;g__;s__	3448191	321	48.99	91.87	3.24	0.05
SAMN30025937	LacPavin_0920_SED3_Bacteria_51_16	LacPavin_0920_SED3	FALSE	LCP-89	Bacteria	d__Bacteria;p__AABM5-125-24;c__B3-LCP;o__B3-LCP;f__B3-LCP;g__;s__	3511674	72	51.06	98.9	0	0.03
SAMN30025938	LacPavin_0920_SED4_Bacteria_61_11	LacPavin_0920_SED4	FALSE	Bacteria	Bacteria	d__Bacteria;p__AABM5-125-24;c__RPQS01;o__RPQS01;f__RPQS01;g__RPQS01;s__	2409088	155	60.64	87.36	0	0.05
SAMN30025939	LacPavin_0920_SED5_Acidobacteria_65_11	LacPavin_0920_SED5	FALSE	Acidobacteria	Acidobacteria, Bacteria	d__Bacteria;p__Acidobacteriota;c__Acidobacteriae;o__2-12-FULL-54-10;f__;g__;s__	5635170	720	64.79	89.32	6.58	0.15
SAMN30025940	LacPavin_0818_WC45_Bacteria_63_5	LacPavin_0818_WC45	FALSE	Acidobacteria	Bacteria	d__Bacteria;p__Acidobacteriota;c__Acidobacteriae;o__Bryobacterales;f__Bryobacteraceae;g__;s__	6303934	1442	62.7	83.14	2.61	0.24
SAMN30025941	LacPavin_0920_SED5_Acidobacteria_65_11b	LacPavin_0920_SED5	FALSE	Acidobacteria	Acidobacteria, Bacteria	d__Bacteria;p__Acidobacteriota;c__Acidobacteriae;o__Bryobacterales;f__Bryobacteraceae;g__;s__	5260599	1578	64.81	78.11	2.95	0.24
SAMN30025942	LacPavin_0818_WC50_Acidobacteria_62_10	LacPavin_0818_WC50	FALSE	Acidobacteria	Acidobacteria, Bacteria	d__Bacteria;p__Acidobacteriota;c__Acidobacteriae;o__Bryobacterales;f__Bryobacteraceae;g__Bryobacter;s__	5765239	302	62.46	96.96	3.15	0.09
SAMN30025943	LacPavin_0920_WC57_Acidobacteria_56_7	LacPavin_0920_WC57	FALSE	Acidobacteria	Acidobacteria, Bacteria	d__Bacteria;p__Acidobacteriota;c__Acidobacteriae;o__Bryobacterales;f__Bryobacteraceae;g__Bryobacter;s__	5049699	1077	56.14	87.63	1.29	0.22
SAMN30025944	LacPavin_0920_WC90_Acidobacteria_63_15	LacPavin_0920_WC90	FALSE	Acidobacteria	Acidobacteria, Bacteria	d__Bacteria;p__Acidobacteriota;c__Acidobacteriae;o__Bryobacterales;f__Bryobacteraceae;g__Bryobacter;s__	5384709	107	62.69	89.81	3.04	0.03
SAMN30025945	LacPavin_0419_WC53_Bacteria_61_8	LacPavin_0419_WC53	FALSE	Acidobacteria	Bacteria	d__Bacteria;p__Acidobacteriota;c__Acidobacteriae;o__Bryobacterales;f__Bryobacteraceae;g__Ga0077553;s__	7913254	574	61.07	96.96	6.52	0.15
SAMN30025946	LacPavin_0818_WC50_Acidobacteria_64_13	LacPavin_0818_WC50	FALSE	Acidobacteria	Acidobacteria, Bacteria	d__Bacteria;p__Acidobacteriota;c__Acidobacteriae;o__Bryobacterales;f__Bryobacteraceae;g__Ga0077553;s__	5925248	96	64.34	98.7	2.17	0.03
SAMN30025947	LacPavin_0419_WC70L_Solibacter_63_6	LacPavin_0419_WC70L	FALSE	Acidobacteria	Candidatus Solibacter usitatus, Candidatus Solibacter, Solibacterales, Solibacteres, Acidobacteria, Bacteria	d__Bacteria;p__Acidobacteriota;c__Acidobacteriae;o__Bryobacterales;f__Bryobacteraceae;g__Solibacter;s__	7635778	1170	62.54	91.89	5.75	0.28
SAMN30025948	LacPavin_0419_WC70L_Aminicenantes_62_11	LacPavin_0419_WC70L	FALSE	Aminicenantes	Aminicenantes, Bacteria	d__Bacteria;p__Acidobacteriota;c__Aminicenantia;o__Aminicenantales;f__RBG-16-66-30;g__RBG-16-66-30;s__	2946734	25	62.36	92.75	2.14	0.18
SAMN30025949	LacPavin_0920_SED1_Aminicenantes_66_10	LacPavin_0920_SED1	FALSE	Aminicenantes	Aminicenantes, Bacteria	d__Bacteria;p__Acidobacteriota;c__Aminicenantia;o__Aminicenantales;f__RBG-16-66-30;g__RBG-16-66-30;s__	2465709	508	66.46	82.74	3.04	0.42
SAMN30025950	LacPavin_0920_SED3_Aminicenantes_63_24	LacPavin_0920_SED3	FALSE	Aminicenantes	Aminicenantes, Bacteria	d__Bacteria;p__Acidobacteriota;c__Aminicenantia;o__Aminicenantales;f__RBG-16-66-30;g__RBG-16-66-30;s__	2510592	393	62.53	71.28	5.56	0.33
SAMN30025951	LacPavin_0920_SED3_Aminicenantes_59_12	LacPavin_0920_SED3	FALSE	Aminicenantes	Aminicenantes, Bacteria	d__Bacteria;p__Acidobacteriota;c__Aminicenantia;o__Aminicenantales;f__UBA4085;g__;s__	2957221	106	58.78	89.57	4.34	0.15
SAMN30025952	LacPavin_0920_SED5_Aminicenantes_55_12	LacPavin_0920_SED5	FALSE	Aminicenantes	Aminicenantes, Bacteria	d__Bacteria;p__Acidobacteriota;c__Aminicenantia;o__Aminicenantales;f__UBA4085;g__;s__	4142096	670	54.99	90.43	7.12	0.29
SAMN30025953	LacPavin_0920_SED5_Aminicenantes_59_17	LacPavin_0920_SED5	FALSE	Aminicenantes	Aminicenantes, Bacteria	d__Bacteria;p__Acidobacteriota;c__Aminicenantia;o__Aminicenantales;f__UBA4085;g__FEN-413;s__	3233270	240	59.35	84.02	2.56	0.17
SAMN30025954	LacPavin_0920_WC70_Aminicenantes_64_36	LacPavin_0920_WC70	FALSE	Aminicenantes	Aminicenantes, Bacteria	d__Bacteria;p__Acidobacteriota;c__Aminicenantia;o__Aminicenantales;f__UBA4085;g__UBA4085;s__	3681365	144	63.77	90.85	1.71	0.12
SAMN30025955	LacPavin_0920_SED2_Bacteria_46_26	LacPavin_0920_SED2	FALSE	Aminicenantes	Bacteria	d__Bacteria;p__Acidobacteriota;c__Aminicenantia;o__UBA2199;f__UBA2199;g__;s__	8185982	212	46.37	92.89	3.47	0.05
SAMN30025956	LacPavin_0920_SED2_Bacteria_57_10	LacPavin_0920_SED2	FALSE	Aminicenantes	Bacteria	d__Bacteria;p__Acidobacteriota;c__Aminicenantia;o__UBA2199;f__UBA2199;g__UBA2199;s__	3148646	323	56.74	92.35	1.78	0.11
SAMN30025957	LacPavin_0920_SED5_Bacteria_56_9	LacPavin_0920_SED5	FALSE	Aminicenantes	Bacteria	d__Bacteria;p__Acidobacteriota;c__Aminicenantia;o__UBA2199;f__UBA2199;g__UBA2199;s__	2367625	330	55.67	83.16	4.83	0.11
SAMN30025958	LacPavin_0920_WC57_Bacteria_67_8	LacPavin_0920_WC57	FALSE	Acidobacteria	Bacteria	d__Bacteria;p__Acidobacteriota;c__Holophagae;o__Holophagales;f__Holophagaceae;g__Geothrix;s__	2957858	575	67.38	94.28	6.87	0.35
SAMN30025959	LacPavin_0419_WC70L_Acidobacteria_65_13	LacPavin_0419_WC70L	FALSE	Acidobacteria	Acidobacteria, Bacteria	d__Bacteria;p__Acidobacteriota;c__Vicinamibacteria;o__Vicinamibacterales;f__;g__;s__	4429610	42	64.99	95.73	5.98	0.11
SAMN30025960	LacPavin_0419_WC70S_Acidobacteria_67_7	LacPavin_0419_WC70S	FALSE	Acidobacteria	Acidobacteria, Bacteria	d__Bacteria;p__Acidobacteriota;c__Vicinamibacteria;o__Vicinamibacterales;f__;g__;s__	4211596	821	67.43	86.8	5.13	0.33
SAMN30025961	LacPavin_0419_WC90_Acidobacteria_65_27	LacPavin_0419_WC90	FALSE	Acidobacteria	Acidobacteria, Bacteria	d__Bacteria;p__Acidobacteriota;c__Vicinamibacteria;o__Vicinamibacterales;f__;g__;s__	3252245	46	64.88	95.73	5.13	0.05
SAMN30025962	LacPavin_0419_WC53_Actinobacteria_62_15	LacPavin_0419_WC53	FALSE	Actinobacteria	Actinobacteria, Actinobacteria, Bacteria	d__Bacteria;p__Actinobacteriota;c__Acidimicrobiia;o__Acidimicrobiales;f__Ilumatobacteraceae;g__;s__	2702562	346	61.58	85.04	1.8	0.21
SAMN30025963	LacPavin_0818_WC45_Actinobacteria_48_14	LacPavin_0818_WC45	FALSE	Actinobacteria	Actinobacteria, Actinobacteria, Bacteria	d__Bacteria;p__Actinobacteriota;c__Acidimicrobiia;o__Acidimicrobiales;f__Ilumatobacteraceae;g__BACL27;s__	1710919	247	47.84	91.19	5.56	0.15
SAMN30025964	LacPavin_0818_WC50_Actinobacteria_48_10	LacPavin_0818_WC50	FALSE	Actinobacteria	Actinobacteria, Actinobacteria, Bacteria	d__Bacteria;p__Actinobacteriota;c__Acidimicrobiia;o__Acidimicrobiales;f__Ilumatobacteraceae;g__BACL27;s__	2179768	344	47.53	91.03	5.84	0.37
SAMN30025965	LacPavin_0818_WC45_Actinobacteria_52_15	LacPavin_0818_WC45	FALSE	Actinobacteria	Actinobacteria, Actinobacteria, Bacteria	d__Bacteria;p__Actinobacteriota;c__Acidimicrobiia;o__Acidimicrobiales;f__Ilumatobacteraceae;g__Casp-actino8;s__	2282842	199	52.35	93.16	4.99	0.23
SAMN30025966	LacPavin_0920_WC12_Actinobacteria_52_8	LacPavin_0920_WC12	FALSE	Actinobacteria	Actinobacteria, Actinobacteria, Bacteria	d__Bacteria;p__Actinobacteriota;c__Acidimicrobiia;o__Acidimicrobiales;f__Ilumatobacteraceae;g__F1-20-MAGs119;s__	2033392	264	52.4	83.76	2.14	0.09
SAMN30025967	LacPavin_0419_WC70S_Actinobacteria_51_8	LacPavin_0419_WC70S	FALSE	Actinobacteria	Actinobacteria, Actinobacteria, Bacteria	d__Bacteria;p__Actinobacteriota;c__Acidimicrobiia;o__Acidimicrobiales;f__Ilumatobacteraceae;g__UBA2093;s__	1929577	348	51.35	91.88	2.14	0.14
SAMN30025968	LacPavin_0920_WC12_Actinobacteria_52_9	LacPavin_0920_WC12	FALSE	Actinobacteria	actinobacterium acAcidi, Actinobacteria, Actinobacteria, Bacteria	d__Bacteria;p__Actinobacteriota;c__Acidimicrobiia;o__Acidimicrobiales;f__Ilumatobacteraceae;g__UBA2093;s__	1916961	129	51.55	85.13	2.14	0.13
SAMN30025969	LacPavin_0920_WC57_Actinobacteria_51_13	LacPavin_0920_WC57	FALSE	Actinobacteria	actinobacterium acAcidi, Actinobacteria, Actinobacteria, Bacteria	d__Bacteria;p__Actinobacteriota;c__Acidimicrobiia;o__Acidimicrobiales;f__Ilumatobacteraceae;g__UBA2093;s__	1956235	113	51.23	93.59	2.66	0.04
SAMN30025970	LacPavin_0818_WC50_Actinobacteria_54_18	LacPavin_0818_WC50	FALSE	Actinobacteria	Actinobacteria, Actinobacteria, Bacteria	d__Bacteria;p__Actinobacteriota;c__Acidimicrobiia;o__Acidimicrobiales;f__Ilumatobacteraceae;g__UBA3006;s__	1637346	195	54.22	91.62	2.23	0.14
SAMN30025971	LacPavin_0818_WC50_Actinobacteria_70_14	LacPavin_0818_WC50	FALSE	Actinobacteria	Actinobacteria, Actinobacteria, Bacteria	d__Bacteria;p__Actinobacteriota;c__Acidimicrobiia;o__Acidimicrobiales;f__Ilumatobacteraceae;g__VFMC01;s__	4488627	136	70.03	94.87	3.28	0.06
SAMN30025972	LacPavin_0818_WC45_Actinobacteria_57_9	LacPavin_0818_WC45	FALSE	Actinobacteria	Actinobacteria, Actinobacteria, Bacteria	d__Bacteria;p__Actinobacteriota;c__Acidimicrobiia;o__Acidimicrobiales;f__Microtrichaceae;g__IMCC26207;s__	3120456	501	57.19	93.08	6.08	0
SAMN30025973	LacPavin_0818_WC50_Actinobacteria_57_5	LacPavin_0818_WC50	FALSE	Actinobacteria	Actinobacteria, Actinobacteria, Bacteria	d__Bacteria;p__Actinobacteriota;c__Acidimicrobiia;o__Acidimicrobiales;f__RAAP-2;g__;s__	1564568	356	57.49	78.52	1.31	0.15
SAMN30025974	LacPavin_0419_WC53_Actinobacteria_59_11	LacPavin_0419_WC53	FALSE	Actinobacteria	Actinobacteria, Actinobacteria, Bacteria	d__Bacteria;p__Actinobacteriota;c__Acidimicrobiia;o__Acidimicrobiales;f__RAAP-2;g__RAAP-2;s__	1593421	88	58.64	96.49	2.51	0.06
SAMN30025975	LacPavin_0419_WC53_Actinobacteria_57_16	LacPavin_0419_WC53	FALSE	Actinobacteria	Actinobacteria, Actinobacteria, Bacteria	d__Bacteria;p__Actinobacteriota;c__Acidimicrobiia;o__Acidimicrobiales;f__UBA8139;g__F1-20-MAGs160;s__	2278588	152	57.49	85.55	5.65	0.04
SAMN30025976	LacPavin_0818_WC50_Actinobacteria_58_49	LacPavin_0818_WC50	FALSE	Actinobacteria	Actinobacteria, Actinobacteria, Bacteria	d__Bacteria;p__Actinobacteriota;c__Acidimicrobiia;o__Acidimicrobiales;f__UBA8139;g__F1-20-MAGs160;s__	2151422	66	58.34	96.13	1.47	0.03
SAMN30025977	LacPavin_0920_WC57_Actinobacteria_53_29	LacPavin_0920_WC57	FALSE	Actinobacteria	Actinobacteria, Actinobacteria, Bacteria	d__Bacteria;p__Actinobacteriota;c__Acidimicrobiia;o__IMCC26256;f__PALSA-555;g__;s__	1876936	45	53.29	97.44	2.42	0.05
SAMN30025978	LacPavin_0818_WC50_Actinobacteria_60_22	LacPavin_0818_WC50	FALSE	Actinobacteria	Actinobacteria, Actinobacteria, Bacteria	d__Bacteria;p__Actinobacteriota;c__Actinomycetia;o__Actinomycetales;f__Microbacteriaceae;g__Aurantimicrobium;s__	1610316	5	59.77	97.22	0	0
SAMN30025979	LacPavin_0419_WC53_Microbacterium_70_9	LacPavin_0419_WC53	FALSE	Actinobacteria	Microbacterium, Actinomycetales, Actinobacteridae, Actinobacteria, Bacteria	d__Bacteria;p__Actinobacteriota;c__Actinomycetia;o__Actinomycetales;f__Microbacteriaceae;g__Microbacterium;s__	2896059	81	69.86	91.62	0.59	0.06
SAMN30025980	LacPavin_0818_WC40_Rhodoluna_46_14	LacPavin_0818_WC40	FALSE	Actinobacteria	Rhodoluna lacicola, Rhodoluna, Micrococcales, Actinobacteria, Actinobacteria, Bacteria	d__Bacteria;p__Actinobacteriota;c__Actinomycetia;o__Actinomycetales;f__Microbacteriaceae;g__Rhodoluna;s__	1416518	181	45.87	92.11	5.76	0.08
SAMN30025981	LacPavin_0818_WC50_Rhodoluna_53_13	LacPavin_0818_WC50	FALSE	Actinobacteria	Rhodoluna lacicola, Rhodoluna, Micrococcales, Actinobacteria, Actinobacteria, Bacteria	d__Bacteria;p__Actinobacteriota;c__Actinomycetia;o__Actinomycetales;f__Microbacteriaceae;g__Rhodoluna;s__	1337133	57	52.86	95.61	4	0.14
SAMN30025982	LacPavin_0818_WC55_Micrococcales_50_6	LacPavin_0818_WC55	FALSE	Actinobacteria	Micrococcales, Actinobacteria, Actinobacteria, Bacteria	d__Bacteria;p__Actinobacteriota;c__Actinomycetia;o__Actinomycetales;f__Microbacteriaceae;g__Rhodoluna;s__	933320	196	50.31	70.23	0.29	0
SAMN30025983	LacPavin_0419_WC70S_Arthrobacter_67_16	LacPavin_0419_WC70S	FALSE	Actinobacteria	Arthrobacter, Micrococcales, Actinobacteria, Actinobacteria, Bacteria	d__Bacteria;p__Actinobacteriota;c__Actinomycetia;o__Actinomycetales;f__Micrococcaceae;g__Arthrobacter_I;s__	3958099	115	67.27	98.45	2.29	0
SAMN30025984	LacPavin_0818_WC45_Mycobacterium_66_14	LacPavin_0818_WC45	FALSE	Actinobacteria	Mycobacterium, Corynebacteriales, Actinobacteria, Actinobacteria, Bacteria	d__Bacteria;p__Actinobacteriota;c__Actinomycetia;o__Mycobacteriales;f__Mycobacteriaceae;g__Mycobacterium;s__	3119645	123	66.18	97.87	0.65	0
SAMN30025985	LacPavin_0818_WC45_Mycobacterium_66_12	LacPavin_0818_WC45	FALSE	Actinobacteria	Mycobacterium, Corynebacteriales, Actinobacteria, Actinobacteria, Bacteria	d__Bacteria;p__Actinobacteriota;c__Actinomycetia;o__Mycobacteriales;f__Mycobacteriaceae;g__Mycobacterium;s__	3349023	364	65.76	95.75	1.33	0
SAMN30025986	LacPavin_0920_WC12_Mycobacterium_68_8	LacPavin_0920_WC12	FALSE	Actinobacteria	Mycobacterium, Corynebacteriales, Actinobacteria, Actinobacteria, Bacteria	d__Bacteria;p__Actinobacteriota;c__Actinomycetia;o__Mycobacteriales;f__Mycobacteriaceae;g__Mycobacterium;s__	2616444	651	68.05	75.56	3.9	0
SAMN30025987	LacPavin_0419_WC53_Rhodococcus_65_21	LacPavin_0419_WC53	FALSE	Actinobacteria	Rhodococcus sp. PML026, Rhodococcus, Corynebacteriales, Actinobacteria, Actinobacteria, Bacteria	d__Bacteria;p__Actinobacteriota;c__Actinomycetia;o__Mycobacteriales;f__Mycobacteriaceae;g__Rhodococcus;s__Rhodococcus fascians	4807012	582	64.87	97.25	3.54	0
SAMN30025988	LacPavin_0419_WC53_Rhodococcus_63_12	LacPavin_0419_WC53	FALSE	Actinobacteria	Rhodococcus, Corynebacteriales, Actinobacteria, Actinobacteria, Bacteria	d__Bacteria;p__Actinobacteriota;c__Actinomycetia;o__Mycobacteriales;f__Mycobacteriaceae;g__Rhodococcus;s__Rhodococcus qingshengii	6080610	483	62.64	98.7	1.64	0
SAMN30025989	LacPavin_0920_WC90_Corynebacteriales_69_11	LacPavin_0920_WC90	FALSE	Actinobacteria	Corynebacteriales, Actinobacteria, Actinobacteria, Bacteria	d__Bacteria;p__Actinobacteriota;c__Actinomycetia;o__Mycobacteriales;f__Mycobacteriaceae;g__Williamsia_A;s__Williamsia_A herbipolensis	4597195	137	68.98	97.4	0.72	0
SAMN30025990	LacPavin_0920_WC70_Pseudonocardiales_75_20	LacPavin_0920_WC70	FALSE	Actinobacteria	Pseudonocardiales, Actinobacteria, Actinobacteria, Bacteria	d__Bacteria;p__Actinobacteriota;c__Actinomycetia;o__Mycobacteriales;f__Pseudonocardiaceae;g__Pseudonocardia;s__	5547723	712	75.41	89.13	4.69	0
SAMN30025991	LacPavin_0818_WC45_Actinobacteria_62_14	LacPavin_0818_WC45	FALSE	Actinobacteria	Actinobacteria, Actinobacteria, Bacteria	d__Bacteria;p__Actinobacteriota;c__Actinomycetia;o__Nanopelagicales;f__;g__;s__	3510550	34	62.05	94.92	0.53	0.07
SAMN30025992	LacPavin_0818_WC55_Actinobacteria_39_16	LacPavin_0818_WC55	FALSE	Actinobacteria	Actinobacteria, Actinobacteria, Bacteria	d__Bacteria;p__Actinobacteriota;c__Actinomycetia;o__Nanopelagicales;f__AcAMD-5;g__ATZT02;s__	1192313	110	38.65	77.35	0.99	0.2
SAMN30025993	LacPavin_0920_WC12_Bacteria_46_16	LacPavin_0920_WC12	FALSE	Actinobacteria	freshwater metagenome	d__Bacteria;p__Actinobacteriota;c__Actinomycetia;o__Nanopelagicales;f__Nanopelagicaceae;g__;s__	1423702	70	46.2	86.05	1.07	0.26
SAMN30025994	LacPavin_0818_WC45_Bacteria_46_11	LacPavin_0818_WC45	FALSE	Actinobacteria	freshwater metagenome	d__Bacteria;p__Actinobacteriota;c__Actinomycetia;o__Nanopelagicales;f__Nanopelagicaceae;g__AAA044-D11;s__	1320357	67	46.4	87.9	1.05	0
SAMN30025995	LacPavin_0818_WC45_Bacteria_44_27	LacPavin_0818_WC45	FALSE	Actinobacteria	freshwater metagenome	d__Bacteria;p__Actinobacteriota;c__Actinomycetia;o__Nanopelagicales;f__Nanopelagicaceae;g__AAA044-D11;s__	1259315	86	44.44	79.31	0	0
SAMN30025996	LacPavin_0818_WC45_Bacteria_45_13	LacPavin_0818_WC45	FALSE	Actinobacteria	freshwater metagenome	d__Bacteria;p__Actinobacteriota;c__Actinomycetia;o__Nanopelagicales;f__Nanopelagicaceae;g__AAA044-D11;s__	1372715	23	44.72	88.13	0.26	0
SAMN30025997	LacPavin_0818_WC40_Bacteria_53_15	LacPavin_0818_WC40	FALSE	Actinobacteria	Bacteria	d__Bacteria;p__Actinobacteriota;c__Actinomycetia;o__Nanopelagicales;f__Nanopelagicaceae;g__GCA-2737595;s__	1813356	163	52.74	88.43	3.42	0.19
SAMN30025998	LacPavin_0818_WC45_Actinobacteria_42_41	LacPavin_0818_WC45	FALSE	Actinobacteria	Actinobacteria, Actinobacteria, Bacteria	d__Bacteria;p__Actinobacteriota;c__Actinomycetia;o__Nanopelagicales;f__Nanopelagicaceae;g__Nanopelagicus;s__	1027970	69	41.64	72.28	1.5	0
SAMN30025999	LacPavin_0818_WC50_Actinobacteria_42_26	LacPavin_0818_WC50	FALSE	Actinobacteria	Actinobacteria, Actinobacteria, Bacteria	d__Bacteria;p__Actinobacteriota;c__Actinomycetia;o__Nanopelagicales;f__Nanopelagicaceae;g__Nanopelagicus;s__Nanopelagicus sp000378865	1056954	192	41.8	70.17	1.72	0
SAMN30026000	LacPavin_0818_WC50_Bacteria_45_39	LacPavin_0818_WC50	FALSE	Actinobacteria	freshwater metagenome	d__Bacteria;p__Actinobacteriota;c__Actinomycetia;o__Nanopelagicales;f__Nanopelagicaceae;g__Planktophila;s__	1125017	109	44.86	80.28	1.75	0
SAMN30026001	LacPavin_0818_WC50_Bacteria_46_15	LacPavin_0818_WC50	FALSE	Actinobacteria	freshwater metagenome	d__Bacteria;p__Actinobacteriota;c__Actinomycetia;o__Nanopelagicales;f__Nanopelagicaceae;g__Planktophila;s__	1346855	22	46.31	88.47	0	0.26
SAMN30026002	LacPavin_0818_WC50_Bacteria_47_11	LacPavin_0818_WC50	FALSE	Actinobacteria	freshwater metagenome	d__Bacteria;p__Actinobacteriota;c__Actinomycetia;o__Nanopelagicales;f__Nanopelagicaceae;g__Planktophila;s__	1378533	38	46.99	86.78	1.82	0.16
SAMN30026003	LacPavin_0818_WC50_Bacteria_46_19	LacPavin_0818_WC50	FALSE	Actinobacteria	freshwater metagenome	d__Bacteria;p__Actinobacteriota;c__Actinomycetia;o__Nanopelagicales;f__Nanopelagicaceae;g__Planktophila;s__	1343615	64	45.77	83.42	1.05	0
SAMN30026004	LacPavin_0818_WC55_Bacteria_47_16	LacPavin_0818_WC55	FALSE	Actinobacteria	freshwater metagenome	d__Bacteria;p__Actinobacteriota;c__Actinomycetia;o__Nanopelagicales;f__Nanopelagicaceae;g__Planktophila;s__	1536526	49	46.6	85.12	1.32	0
SAMN30026005	LacPavin_0818_WC55_Bacteria_48_7b	LacPavin_0818_WC55	FALSE	Actinobacteria	freshwater metagenome	d__Bacteria;p__Actinobacteriota;c__Actinomycetia;o__Nanopelagicales;f__Nanopelagicaceae;g__Planktophila;s__	1228979	207	47.91	77.37	2.28	0
SAMN30026006	LacPavin_0920_WC12_Bacteria_45_10	LacPavin_0920_WC12	FALSE	Actinobacteria	freshwater metagenome	d__Bacteria;p__Actinobacteriota;c__Actinomycetia;o__Nanopelagicales;f__Nanopelagicaceae;g__Planktophila;s__	1357029	73	44.8	85.69	1.18	0
SAMN30026007	LacPavin_0920_WC57_Bacteria_46_47	LacPavin_0920_WC57	FALSE	Actinobacteria	freshwater metagenome	d__Bacteria;p__Actinobacteriota;c__Actinomycetia;o__Nanopelagicales;f__Nanopelagicaceae;g__Planktophila;s__	1188590	166	45.75	78.82	3.14	0
SAMN30026008	LacPavin_0920_WC12_Bacteria_48_23	LacPavin_0920_WC12	FALSE	Actinobacteria	freshwater metagenome	d__Bacteria;p__Actinobacteriota;c__Actinomycetia;o__Nanopelagicales;f__Nanopelagicaceae;g__Planktophila;s__Planktophila dulcis	1161828	106	48.12	79.49	1.16	0
SAMN30026009	LacPavin_0818_WC40_Bacteria_46_7	LacPavin_0818_WC40	FALSE	Actinobacteria	freshwater metagenome	d__Bacteria;p__Actinobacteriota;c__Actinomycetia;o__Nanopelagicales;f__Nanopelagicaceae;g__QYPT01;s__	1232886	186	45.62	80.61	2.25	0.39
SAMN30026010	LacPavin_0818_WC45_Bacteria_48_28	LacPavin_0818_WC45	FALSE	Actinobacteria	freshwater metagenome	d__Bacteria;p__Actinobacteriota;c__Actinomycetia;o__Nanopelagicales;f__Nanopelagicaceae;g__QYPT01;s__	1456491	28	47.9	90.28	0	0.1
SAMN30026011	LacPavin_0818_WC45_Bacteria_48_8	LacPavin_0818_WC45	FALSE	Actinobacteria	freshwater metagenome	d__Bacteria;p__Actinobacteriota;c__Actinomycetia;o__Nanopelagicales;f__Nanopelagicaceae;g__QYPT01;s__	1429427	44	47.73	82.81	0	0
SAMN30026012	LacPavin_0818_WC55_Bacteria_49_8	LacPavin_0818_WC55	FALSE	Actinobacteria	freshwater metagenome	d__Bacteria;p__Actinobacteriota;c__Actinomycetia;o__Nanopelagicales;f__Nanopelagicaceae;g__QYPT01;s__	1751488	155	48.75	82.86	0.48	0.17
SAMN30026013	LacPavin_0920_WC57_Bacteria_44_8	LacPavin_0920_WC57	FALSE	Actinobacteria	freshwater metagenome	d__Bacteria;p__Actinobacteriota;c__Actinomycetia;o__Nanopelagicales;f__Nanopelagicaceae;g__UBA3012;s__	1251065	284	43.61	74.07	5.91	0.22
SAMN30026014	LacPavin_0818_WC50_Bacteria_44_28	LacPavin_0818_WC50	FALSE	Actinobacteria	freshwater metagenome	d__Bacteria;p__Actinobacteriota;c__Actinomycetia;o__Nanopelagicales;f__Nanopelagicaceae;g__UBA7398;s__	1207292	152	43.8	76.33	0.53	0.43
SAMN30026015	LacPavin_0818_WC50_Actinobacteria_60_14	LacPavin_0818_WC50	FALSE	Actinobacteria	Actinobacteria, Actinobacteria, Bacteria	d__Bacteria;p__Actinobacteriota;c__Actinomycetia;o__Nanopelagicales;f__S36-B12;g__;s__	2302945	100	59.62	96.68	2.7	0.06
SAMN30026016	LacPavin_0818_WC55_Actinobacteria_57_6	LacPavin_0818_WC55	FALSE	Actinobacteria	Actinobacteria, Actinobacteria, Bacteria	d__Bacteria;p__Actinobacteriota;c__Actinomycetia;o__Nanopelagicales;f__S36-B12;g__GCA-2737125;s__	1976624	396	56.9	82.27	0.77	0.21
SAMN30026017	LacPavin_0818_WC45_Actinobacteria_67_6	LacPavin_0818_WC45	FALSE	Actinobacteria	Actinobacteria, Actinobacteria, Bacteria	d__Bacteria;p__Actinobacteriota;c__Actinomycetia;o__Nanopelagicales;f__S36-B12;g__UBA10649;s__	3046110	453	66.61	79.04	0.53	0.13
SAMN30026018	LacPavin_0818_WC40_Actinobacteria_65_18	LacPavin_0818_WC40	FALSE	Actinobacteria	Actinobacteria, Actinobacteria, Bacteria	d__Bacteria;p__Actinobacteriota;c__Actinomycetia;o__Nanopelagicales;f__S36-B12;g__UBA11398;s__	2964487	601	65.45	85.71	3.82	0.22
SAMN30026019	LacPavin_0419_WC53_Actinobacteria_58_7	LacPavin_0419_WC53	FALSE	Actinobacteria	actinobacterium acAMD-2, Actinobacteria, Actinobacteria, Bacteria	d__Bacteria;p__Actinobacteriota;c__Actinomycetia;o__Nanopelagicales;f__UBA12327;g__AcAMD-2;s__	1496122	252	57.52	80.46	1.62	0.32
SAMN30026020	LacPavin_0818_WC50_Actinobacteria_46_7	LacPavin_0818_WC50	FALSE	Actinobacteria	Actinobacteria, Actinobacteria, Bacteria	d__Bacteria;p__Actinobacteriota;c__Actinomycetia;o__Nanopelagicales;f__UBA5976;g__;s__	1533099	199	45.71	85.6	3.96	0.54
SAMN30026021	LacPavin_0818_WC45_Bacteria_48_15	LacPavin_0818_WC45	FALSE	Actinobacteria	None	d__Bacteria;p__Actinobacteriota;c__Actinomycetia;o__Nanopelagicales;f__UBA5976;g__UBA5976;s__	1688633	40	48.14	91.81	0.27	0.04
SAMN30026022	LacPavin_0818_WC55_Bacteria_48_7	LacPavin_0818_WC55	FALSE	Actinobacteria	None	d__Bacteria;p__Actinobacteriota;c__Actinomycetia;o__Nanopelagicales;f__UBA5976;g__UBA5976;s__	1290846	172	48.33	82.18	1.25	0.16
SAMN30026023	LacPavin_0920_WC90_Propionibacteriales_72_22	LacPavin_0920_WC90	FALSE	Actinobacteria	Propionibacteriales, Actinobacteria, Actinobacteria, Bacteria	d__Bacteria;p__Actinobacteriota;c__Actinomycetia;o__Propionibacteriales;f__Nocardioidaceae;g__Aeromicrobium;s__	3693493	39	72.1	98.96	1.21	0
SAMN30026024	LacPavin_0920_WC90_Propionibacteriales_70_26	LacPavin_0920_WC90	FALSE	Actinobacteria	Propionibacteriales, Actinobacteria, Actinobacteria, Bacteria	d__Bacteria;p__Actinobacteriota;c__Actinomycetia;o__Propionibacteriales;f__Nocardioidaceae;g__Marmoricola;s__	3552019	11	69.56	98.96	0	0
SAMN30026025	LacPavin_0920_WC12_Pimelobacter_69_14	LacPavin_0920_WC12	FALSE	Actinobacteria	Pimelobacter simplex, Pimelobacter, Propionibacteriales, Actinobacteria, Actinobacteria, Bacteria	d__Bacteria;p__Actinobacteriota;c__Actinomycetia;o__Propionibacteriales;f__Nocardioidaceae;g__Nocardioides;s__	4185465	60	69.31	95.39	1.42	0
SAMN30026026	LacPavin_0818_WC50_Bacteria_67_11	LacPavin_0818_WC50	FALSE	Actinobacteria	Bacteria	d__Bacteria;p__Actinobacteriota;c__Thermoleophilia;o__Ga0077560;f__Ga0077560;g__SYFI01;s__	1891411	67	66.87	96.12	0.86	0.04
SAMN30026027	LacPavin_0818_WC45_Bacteria_64_7	LacPavin_0818_WC45	FALSE	Actinobacteria	Bacteria	d__Bacteria;p__Actinobacteriota;c__Thermoleophilia;o__Gaiellales;f__F1-60-MAGs149;g__F1-60-MAGs149;s__	1899964	512	63.77	71.95	6.54	0.07
SAMN30026028	LacPavin_0818_WC50_Bacteria_67_13	LacPavin_0818_WC50	FALSE	Actinobacteria	Bacteria	d__Bacteria;p__Actinobacteriota;c__Thermoleophilia;o__Gaiellales;f__F1-60-MAGs149;g__F1-60-MAGs149;s__	2404766	50	67.37	94.83	1.29	0.02
SAMN30026029	LacPavin_0818_WC40_Conexibacter_59_8	LacPavin_0818_WC40	FALSE	Actinobacteria	Conexibacter woesei, Conexibacter, Solirubrobacterales, Thermoleophilia, Actinobacteria, Bacteria	d__Bacteria;p__Actinobacteriota;c__Thermoleophilia;o__Solirubrobacterales;f__;g__;s__	1747024	198	58.85	90.6	0.8	0.12
SAMN30026030	LacPavin_0419_WC53_Conexibacter_59_7	LacPavin_0419_WC53	FALSE	Actinobacteria	Conexibacter woesei, Conexibacter, Solirubrobacterales, Thermoleophilia, Actinobacteria, Bacteria	d__Bacteria;p__Actinobacteriota;c__Thermoleophilia;o__Solirubrobacterales;f__Solirubrobacteraceae;g__;s__	1772559	265	59.39	85.15	0.6	0.19
SAMN30026031	LacPavin_0818_WC40_Conexibacter_60_7	LacPavin_0818_WC40	FALSE	Actinobacteria	Conexibacter woesei, Conexibacter, Solirubrobacterales, Thermoleophilia, Actinobacteria, Bacteria	d__Bacteria;p__Actinobacteriota;c__Thermoleophilia;o__Solirubrobacterales;f__Solirubrobacteraceae;g__;s__	2019436	125	60.41	93.16	0.94	0.17
SAMN30026032	LacPavin_0818_WC50_Conexibacter_60_18	LacPavin_0818_WC50	FALSE	Actinobacteria	Conexibacter woesei, Conexibacter, Solirubrobacterales, Thermoleophilia, Actinobacteria, Bacteria	d__Bacteria;p__Actinobacteriota;c__Thermoleophilia;o__Solirubrobacterales;f__Solirubrobacteraceae;g__;s__	1663747	61	60.07	92.31	0.17	0.08
SAMN30026033	LacPavin_0818_WC45_Solirubrobacterales_64_19	LacPavin_0818_WC45	FALSE	Actinobacteria	Solirubrobacterales, Thermoleophilia, Actinobacteria, Bacteria	d__Bacteria;p__Actinobacteriota;c__Thermoleophilia;o__Solirubrobacterales;f__Solirubrobacteraceae;g__F1-60-MAGs163;s__	1606446	365	64.03	81.67	7.39	0.13
SAMN30026034	LacPavin_0920_SED2_Bacteria_69_15	LacPavin_0920_SED2	FALSE	Actinobacteria	Bacteria	d__Bacteria;p__Actinobacteriota;c__Thermoleophilia;o__UBA2241;f__UBA2241;g__UBA2241;s__	2414550	428	68.83	84.73	1.8	0.11
SAMN30026035	LacPavin_0920_SED4_Bacteria_69_54	LacPavin_0920_SED4	FALSE	Actinobacteria	Bacteria	d__Bacteria;p__Actinobacteriota;c__Thermoleophilia;o__UBA2241;f__UBA2241;g__UBA2241;s__	2902888	334	69.2	92.67	6.32	0.1
SAMN30026036	LacPavin_0419_WC70L_Bacteria_33_13	LacPavin_0419_WC70L	FALSE	Actinobacteria	Bacteria	d__Bacteria;p__Actinobacteriota;c__UBA1414;o__UBA1414;f__UBA1414;g__;s__	2148379	207	33.29	95.45	0.91	0.13
SAMN30026037	LacPavin_0419_WC70L_Bacteria_34_7	LacPavin_0419_WC70L	FALSE	Actinobacteria	Bacteria	d__Bacteria;p__Actinobacteriota;c__UBA1414;o__UBA1414;f__UBA1414;g__;s__	1418114	366	34.17	85.69	5	0.15
SAMN30026038	LacPavin_0818_WC50_Bacteria_59_12	LacPavin_0818_WC50	FALSE	Armatimonadetes	Bacteria	d__Bacteria;p__Armatimonadota;c__BOG-944;o__Capsulimonadales;f__;g__;s__	4766591	228	59.06	96.3	0	0.03
SAMN30026039	LacPavin_0920_WC57_Bacteria_69_10	LacPavin_0920_WC57	FALSE	Armatimonadetes	Bacteria	d__Bacteria;p__Armatimonadota;c__Chthonomonadetes;o__Chthonomonadales;f__;g__;s__	5720518	181	68.91	95.37	0.93	0.07
SAMN30026040	LacPavin_0818_WC50_Bacteria_52_7	LacPavin_0818_WC50	FALSE	Armatimonadetes	Bacteria	d__Bacteria;p__Armatimonadota;c__Chthonomonadetes;o__Chthonomonadales;f__Chthonomonadaceae;g__;s__	5300491	709	52.48	89.27	1.85	0.11
SAMN30026041	LacPavin_0818_WC45_Fimbriimonas_47_7	LacPavin_0818_WC45	FALSE	Armatimonadetes	Fimbriimonas ginsengisoli, Fimbriimonas, Fimbriimonadales, Fimbriimonadia, Armatimonadetes, Bacteria	d__Bacteria;p__Armatimonadota;c__Fimbriimonadia;o__Fimbriimonadales;f__Fimbriimonadaceae;g__;s__	2562308	437	47.37	81.94	2.31	0.15
SAMN30026042	LacPavin_0920_SED3_Bacteria_61_7	LacPavin_0920_SED3	FALSE	Armatimonadetes	Bacteria	d__Bacteria;p__Armatimonadota;c__UBA5829;o__UBA5829;f__;g__;s__	3167992	1203	60.7	74.43	9.91	0.17
SAMN30026043	LacPavin_0920_SED3_Bacteria_51_14	LacPavin_0920_SED3	FALSE	Armatimonadetes	Bacteria	d__Bacteria;p__Armatimonadota;c__UBA5829;o__UBA5829;f__UBA5829;g__;s__	3552311	206	50.7	93.52	2.78	0.06
SAMN30026044	LacPavin_0920_SED3_Bacteria_61_9	LacPavin_0920_SED3	FALSE	Aureabacteria	Bacteria	d__Bacteria;p__Aureabacteria;c__PUNC01;o__PUNC01;f__;g__;s__	2335836	709	60.81	75.99	7.79	0.13
SAMN30026045	LacPavin_0920_SED2_Bacteria_54_22	LacPavin_0920_SED2	FALSE	Aureabacteria	Bacteria	d__Bacteria;p__Aureabacteria;c__UBA1439;o__UBA1439;f__UBA1439;g__;s__	3846251	216	54.07	92.23	4.76	0.08
SAMN30026046	LacPavin_0920_SED2_Bacteria_56_24	LacPavin_0920_SED2	FALSE	Aureabacteria	Bacteria	d__Bacteria;p__Aureabacteria;c__UBA1439;o__UBA1439;f__UBA1439;g__;s__	2799273	122	56.44	90.54	3.75	0.04
SAMN30026047	LacPavin_0920_SED2_Bacteria_61_7	LacPavin_0920_SED2	FALSE	Aureabacteria	Bacteria	d__Bacteria;p__Aureabacteria;c__UBA1439;o__UBA1439;f__UBA1439;g__;s__	1814315	395	61.46	75.79	4.08	0.08
SAMN30026048	LacPavin_0920_WC57_Bacteroidetes_38_8	LacPavin_0920_WC57	FALSE	Bacteroidetes	Bacteroidetes, Bacteria	d__Bacteria;p__Bacteroidota;c__Bacteroidia;o__;f__;g__;s__	3288661	325	38.29	96.45	1	0.14
SAMN30026049	LacPavin_0818_WC45_Bacteroidetes_44_19	LacPavin_0818_WC45	FALSE	Bacteroidetes	Bacteroidetes, Bacteria	d__Bacteria;p__Bacteroidota;c__Bacteroidia;o__AKYH767-A;f__2013-40CM-41-45;g__;s__	3095604	114	44.24	97.62	0	0
SAMN30026050	LacPavin_0818_WC50_Bacteroidetes_42_11	LacPavin_0818_WC50	FALSE	Bacteroidetes	Bacteroidetes, Bacteria	d__Bacteria;p__Bacteroidota;c__Bacteroidia;o__AKYH767-A;f__2013-40CM-41-45;g__;s__	3611390	239	42.03	96.67	1.59	0
SAMN30026051	LacPavin_0920_WC57_Bacteroidetes_35_7	LacPavin_0920_WC57	FALSE	Bacteroidetes	RIFCSPLOWO2_12_FULL_Bacteroidetes_35_15_curated, Bacteroidetes, Bacteria	d__Bacteria;p__Bacteroidota;c__Bacteroidia;o__AKYH767;f__2-12-FULL-35-15;g__2-12-FULL-35-15;s__	3263807	544	35.1	87.3	2.26	0
SAMN30026052	LacPavin_0920_WC57_Bacteroidetes_38_9	LacPavin_0920_WC57	FALSE	Bacteroidetes	Bacteroidetes, Bacteria	d__Bacteria;p__Bacteroidota;c__Bacteroidia;o__AKYH767;f__Palsa-965;g__GCA-2737665;s__	3773172	184	38.33	97.06	1.19	0
SAMN30026053	LacPavin_0419_WC90_Bacteroidetes_44_8	LacPavin_0419_WC90	FALSE	Bacteroidetes	Bacteroidetes, Bacteria	d__Bacteria;p__Bacteroidota;c__Bacteroidia;o__Bacteroidales;f__FEN-979;g__;s__	5311431	267	44.22	95.11	0.54	0.07
SAMN30026054	LacPavin_0419_WC70L_Bacteroidetes_48_58	LacPavin_0419_WC70L	FALSE	Bacteroidetes	Bacteroidetes, Bacteria	d__Bacteria;p__Bacteroidota;c__Bacteroidia;o__Bacteroidales;f__FEN-979;g__FEN-979;s__	5348432	86	47.65	99.44	0.81	0.07
SAMN30026055	LacPavin_0419_WC70L_Bacteroidetes_45_7	LacPavin_0419_WC70L	FALSE	Bacteroidetes	Bacteroidetes, Bacteria	d__Bacteria;p__Bacteroidota;c__Bacteroidia;o__Bacteroidales;f__FEN-979;g__FEN-979;s__	4635311	343	44.86	91.75	1.88	0.15
SAMN30026056	LacPavin_0419_WC90_Bacteroidetes_42_101	LacPavin_0419_WC90	FALSE	Bacteroidetes	Bacteroidetes, Bacteria	d__Bacteria;p__Bacteroidota;c__Bacteroidia;o__Bacteroidales;f__FEN-979;g__FEN-979;s__	4832921	81	42	99.35	1.88	0.04
SAMN30026057	LacPavin_0818_WC55_Bacteroidetes_47_11	LacPavin_0818_WC55	FALSE	Bacteroidetes	Bacteroidetes, Bacteria	d__Bacteria;p__Bacteroidota;c__Bacteroidia;o__Bacteroidales;f__FEN-979;g__FEN-979;s__	3763343	50	46.94	95.7	0.81	0.06
SAMN30026058	LacPavin_0920_WC70_Bacteroidetes_47_14	LacPavin_0920_WC70	FALSE	Bacteroidetes	Bacteroidetes, Bacteria	d__Bacteria;p__Bacteroidota;c__Bacteroidia;o__Bacteroidales;f__FEN-979;g__FEN-979;s__	3889036	28	47.38	98.92	0.81	0.04
SAMN30026059	LacPavin_0419_WC90_Bacteroidetes_45_18	LacPavin_0419_WC90	FALSE	Bacteroidetes	Bacteroidetes, Bacteria	d__Bacteria;p__Bacteroidota;c__Bacteroidia;o__Bacteroidales;f__FEN-979;g__QYOJ01;s__	3192515	80	44.84	93.55	1.34	0.01
SAMN30026060	LacPavin_0419_WC90_Bacteroidetes_45_16	LacPavin_0419_WC90	FALSE	Bacteroidetes	Bacteroidetes, Bacteria	d__Bacteria;p__Bacteroidota;c__Bacteroidia;o__Bacteroidales;f__FEN-979;g__QYOJ01;s__	2811682	25	45.14	76.83	0.54	0.03
SAMN30026061	LacPavin_0920_WC57_Bacteroidetes_45_17	LacPavin_0920_WC57	FALSE	Bacteroidetes	Bacteroidetes, Bacteria	d__Bacteria;p__Bacteroidota;c__Bacteroidia;o__Bacteroidales;f__FEN-979;g__QYOJ01;s__	3567998	56	45.12	99.46	0.81	0.06
SAMN30026062	LacPavin_0920_WC57_Bacteroidetes_45_7	LacPavin_0920_WC57	FALSE	Bacteroidetes	Bacteroidetes, Bacteria	d__Bacteria;p__Bacteroidota;c__Bacteroidia;o__Bacteroidales;f__FEN-979;g__QYOJ01;s__	3158943	435	45.47	91.96	1	0.11
SAMN30026063	LacPavin_0920_WC90_Bacteroidetes_43_10	LacPavin_0920_WC90	FALSE	Bacteroidetes	Bacteroidetes, Bacteria	d__Bacteria;p__Bacteroidota;c__Bacteroidia;o__Bacteroidales;f__FEN-979;g__QYOJ01;s__	5020735	256	42.76	94.78	1.63	0.08
SAMN30026064	LacPavin_0920_SED4_Bacteroidetes_41_44	LacPavin_0920_SED4	FALSE	Bacteroidetes	Bacteroidetes, Bacteria	d__Bacteria;p__Bacteroidota;c__Bacteroidia;o__Bacteroidales;f__Lentimicrobiaceae;g__;s__	3633986	95	41.49	93.82	1.08	0.07
SAMN30026065	LacPavin_0920_WC57_Bacteroidetes_34_20	LacPavin_0920_WC57	FALSE	Bacteroidetes	Bacteroidetes, Bacteria	d__Bacteria;p__Bacteroidota;c__Bacteroidia;o__Bacteroidales;f__P3;g__;s__	4043372	48	33.56	99.46	3.23	0.03
SAMN30026066	LacPavin_0419_WC70L_Bacteroidia_39_8	LacPavin_0419_WC70L	FALSE	Bacteroidetes	Bacteroidia, Bacteroidetes, Bacteria	d__Bacteria;p__Bacteroidota;c__Bacteroidia;o__Bacteroidales;f__Prolixibacteraceae;g__;s__	5007434	149	39.4	98.21	0.54	0.27
SAMN30026067	LacPavin_0818_WC45_Bacteroidia_40_8	LacPavin_0818_WC45	FALSE	Bacteroidetes	Bacteroidia, Bacteroidetes, Bacteria	d__Bacteria;p__Bacteroidota;c__Bacteroidia;o__Bacteroidales;f__Prolixibacteraceae;g__;s__	2927741	81	39.84	98.19	3.76	0
SAMN30026068	LacPavin_0818_WC45_Bacteroidia_43_40	LacPavin_0818_WC45	FALSE	Bacteroidetes	Bacteroidia, Bacteroidetes, Bacteria	d__Bacteria;p__Bacteroidota;c__Bacteroidia;o__Bacteroidales;f__Prolixibacteraceae;g__;s__	4689001	111	42.79	99.46	3.05	0.2
SAMN30026069	LacPavin_0419_WC90_Bacteroidia_39_9	LacPavin_0419_WC90	FALSE	Bacteroidetes	Bacteroidia, Bacteroidetes, Bacteria	d__Bacteria;p__Bacteroidota;c__Bacteroidia;o__Bacteroidales;f__UBA12481;g__;s__	4082173	161	39.46	94.43	0.72	0.15
SAMN30026070	LacPavin_0920_SED2_Bacteroidia_46_7	LacPavin_0920_SED2	FALSE	Bacteroidetes	Bacteroidia, Bacteroidetes, Bacteria	d__Bacteria;p__Bacteroidota;c__Bacteroidia;o__Bacteroidales;f__UBA12481;g__UBA12481;s__	4930137	934	45.59	78.25	4.06	0.69
SAMN30026071	LacPavin_0419_WC70L_Bacteroidales_44_6	LacPavin_0419_WC70L	FALSE	Bacteroidetes	Bacteroidales, Bacteroidia, Bacteroidetes, Bacteria	d__Bacteria;p__Bacteroidota;c__Bacteroidia;o__Bacteroidales;f__UBA1402;g__UBA8389;s__	2832934	678	44.29	76.12	3.53	0.23
SAMN30026072	LacPavin_0920_SED3_Bacteroidia_41_20	LacPavin_0920_SED3	FALSE	Bacteroidetes	Bacteroidia, Bacteroidetes, Bacteria	d__Bacteria;p__Bacteroidota;c__Bacteroidia;o__Bacteroidales;f__VadinHA17;g__LD21;s__	3388213	135	41.21	96.97	2.38	0
SAMN30026073	LacPavin_0920_SED3_Bacteroidia_42_11	LacPavin_0920_SED3	FALSE	Bacteroidetes	Bacteroidia, Bacteroidetes, Bacteria	d__Bacteria;p__Bacteroidota;c__Bacteroidia;o__Bacteroidales;f__VadinHA17;g__LD21;s__	3637412	265	42.04	96.61	2.56	0
SAMN30026074	LacPavin_0920_SED3_Bacteroidia_39_10	LacPavin_0920_SED3	FALSE	Bacteroidetes	Bacteroidia, Bacteroidetes, Bacteria	d__Bacteria;p__Bacteroidota;c__Bacteroidia;o__Bacteroidales;f__VadinHA17;g__LD21;s__	3907056	436	38.69	91.82	8.83	0.42
SAMN30026075	LacPavin_0920_SED4_Bacteroidia_40_8	LacPavin_0920_SED4	FALSE	Bacteroidetes	Bacteroidia, Bacteroidetes, Bacteria	d__Bacteria;p__Bacteroidota;c__Bacteroidia;o__Bacteroidales;f__VadinHA17;g__LD21;s__	3841456	1000	40.41	87.38	5.16	0.69
SAMN30026076	LacPavin_0920_SED5_Bacteroidia_39_21	LacPavin_0920_SED5	FALSE	Bacteroidetes	Bacteroidia, Bacteroidetes, Bacteria	d__Bacteria;p__Bacteroidota;c__Bacteroidia;o__Bacteroidales;f__VadinHA17;g__LD21;s__	3498188	164	38.87	96.59	2.5	0
SAMN30026077	LacPavin_0920_SED5_Bacteroidia_39_11	LacPavin_0920_SED5	FALSE	Bacteroidetes	Bacteroidia, Bacteroidetes, Bacteria	d__Bacteria;p__Bacteroidota;c__Bacteroidia;o__Bacteroidales;f__VadinHA17;g__LD21;s__	3530270	463	39.01	95.38	3.32	0.33
SAMN30026078	LacPavin_0920_WC90_Bacteroidia_39_66	LacPavin_0920_WC90	FALSE	Bacteroidetes	Bacteroidia, Bacteroidetes, Bacteria	d__Bacteria;p__Bacteroidota;c__Bacteroidia;o__Bacteroidales;f__VadinHA17;g__LD21;s__	2815830	133	39.08	96.67	3.81	0
SAMN30026079	LacPavin_0818_WC40_Sphingobacteriales_34_6	LacPavin_0818_WC40	FALSE	Bacteroidetes	Sphingobacteriales, Sphingobacteriia, Bacteroidetes, Bacteria	d__Bacteria;p__Bacteroidota;c__Bacteroidia;o__Chitinophagales;f__Chitinophagaceae;g__Ferruginibacter;s__	1641052	480	33.8	72.02	2.71	0
SAMN30026080	LacPavin_0818_WC50_Sphingobacteriales_41_19	LacPavin_0818_WC50	FALSE	Bacteroidetes	Sphingobacteriales, Sphingobacteriia, Bacteroidetes, Bacteria	d__Bacteria;p__Bacteroidota;c__Bacteroidia;o__Chitinophagales;f__Chitinophagaceae;g__Ferruginibacter;s__	2846973	188	41.32	99.01	0.25	0
SAMN30026081	LacPavin_0920_WC57_Sphingobacteriales_43_11	LacPavin_0920_WC57	FALSE	Bacteroidetes	Sphingobacteriales, Sphingobacteriia, Bacteroidetes, Bacteria	d__Bacteria;p__Bacteroidota;c__Bacteroidia;o__Chitinophagales;f__Chitinophagaceae;g__Ferruginibacter;s__	2916271	119	42.8	97.4	0.25	0
SAMN30026082	LacPavin_0920_WC90_Bacteroidetes_44_13	LacPavin_0920_WC90	FALSE	Bacteroidetes	Bacteroidetes, Bacteria	d__Bacteria;p__Bacteroidota;c__Bacteroidia;o__Chitinophagales;f__Chitinophagaceae;g__JJ008;s__	5515762	74	44.35	99.01	0.99	0
SAMN30026083	LacPavin_0419_WC53_Bacteroidetes_42_9	LacPavin_0419_WC53	FALSE	Bacteroidetes	Bacteroidetes, Bacteria	d__Bacteria;p__Bacteroidota;c__Bacteroidia;o__Chitinophagales;f__Chitinophagaceae;g__Sediminibacterium;s__	3158171	176	41.9	96.06	1.97	0
SAMN30026084	LacPavin_0419_WC53_Sphingobacteria_35_18	LacPavin_0419_WC53	FALSE	Bacteroidetes	RIFOXYD2_FULL_Sphingobacteria_35_12_curated, Sphingobacteria, Bacteroidetes, Bacteria	d__Bacteria;p__Bacteroidota;c__Bacteroidia;o__Chitinophagales;f__Chitinophagaceae;g__Sediminibacterium;s__	1913446	55	35.18	87.93	1.23	0
SAMN30026085	LacPavin_0419_WC53_Bacteroidetes_35_10	LacPavin_0419_WC53	FALSE	Bacteroidetes	Bacteroidetes, Bacteria	d__Bacteria;p__Bacteroidota;c__Bacteroidia;o__Chitinophagales;f__Chitinophagaceae;g__Sediminibacterium;s__	3645714	212	34.62	96.27	1.64	0
SAMN30026086	LacPavin_0818_WC40_Bacteroidetes_35_8	LacPavin_0818_WC40	FALSE	Bacteroidetes	Bacteroidetes, Bacteria	d__Bacteria;p__Bacteroidota;c__Bacteroidia;o__Chitinophagales;f__Chitinophagaceae;g__Sediminibacterium;s__	2931166	306	35.03	95.45	1.48	0
SAMN30026087	LacPavin_0818_WC45_Bacteroidetes_36_66	LacPavin_0818_WC45	FALSE	Bacteroidetes	Bacteroidetes, Bacteria	d__Bacteria;p__Bacteroidota;c__Bacteroidia;o__Chitinophagales;f__Chitinophagaceae;g__Sediminibacterium;s__	2330569	69	35.69	95.4	0.49	0
SAMN30026088	LacPavin_0818_WC45_Sphingobacteria_35_64	LacPavin_0818_WC45	FALSE	Bacteroidetes	RIFOXYD2_FULL_Sphingobacteria_35_12_curated, Sphingobacteria, Bacteroidetes, Bacteria	d__Bacteria;p__Bacteroidota;c__Bacteroidia;o__Chitinophagales;f__Chitinophagaceae;g__Sediminibacterium;s__	2240195	66	34.73	96.48	0.25	0
SAMN30026089	LacPavin_0818_WC45_Bacteroidetes_37_42	LacPavin_0818_WC45	FALSE	Bacteroidetes	Bacteroidetes, Bacteria	d__Bacteria;p__Bacteroidota;c__Bacteroidia;o__Chitinophagales;f__Chitinophagaceae;g__Sediminibacterium;s__	3789176	152	36.76	99.02	1.81	0
SAMN30026090	LacPavin_0818_WC45_Sphingobacteria_36_18	LacPavin_0818_WC45	FALSE	Bacteroidetes	RIFOXYD2_FULL_Sphingobacteria_35_12_curated, Sphingobacteria, Bacteroidetes, Bacteria	d__Bacteria;p__Bacteroidota;c__Bacteroidia;o__Chitinophagales;f__Chitinophagaceae;g__Sediminibacterium;s__	2101755	46	36.43	93.19	0.9	0
SAMN30026091	LacPavin_0920_WC12_Sphingobacteria_38_9	LacPavin_0920_WC12	FALSE	Bacteroidetes	RIFOXYD2_FULL_Sphingobacteria_35_12_curated, Sphingobacteria, Bacteroidetes, Bacteria	d__Bacteria;p__Bacteroidota;c__Bacteroidia;o__Chitinophagales;f__Chitinophagaceae;g__Sediminibacterium;s__	2171473	319	38.06	88.04	1.58	0
SAMN30026092	LacPavin_0818_WC55_Bacteroidetes_32_7	LacPavin_0818_WC55	FALSE	Bacteroidetes	Bacteroidetes, Bacteria	d__Bacteria;p__Bacteroidota;c__Bacteroidia;o__Chitinophagales;f__Chitinophagaceae;g__UBA1930;s__	3265001	433	32.04	90.73	2.64	0
SAMN30026093	LacPavin_0818_WC40_Bacteroidetes_40_11	LacPavin_0818_WC40	FALSE	Bacteroidetes	Bacteroidetes, Bacteria	d__Bacteria;p__Bacteroidota;c__Bacteroidia;o__Chitinophagales;f__LD1;g__Bog-950;s__	3606139	91	40.03	97.02	1.72	0
SAMN30026094	LacPavin_0818_WC40_Spirosoma_50_50	LacPavin_0818_WC40	FALSE	Bacteroidetes	Spirosoma linguale, Spirosoma, Cytophagales, Cytophagia, Bacteroidetes, Bacteria	d__Bacteria;p__Bacteroidota;c__Bacteroidia;o__Cytophagales;f__Spirosomaceae;g__Spirosoma;s__	7982519	31	49.96	97.32	0.89	0
SAMN30026095	LacPavin_0818_WC55_Cytophagales_41_8	LacPavin_0818_WC55	FALSE	Bacteroidetes	Cytophagales, Cytophagia, Bacteroidetes, Bacteria	d__Bacteria;p__Bacteroidota;c__Bacteroidia;o__Cytophagales;f__Spirosomaceae;g__UBA6715;s__	2288935	191	41.31	91	1.77	0
SAMN30026096	LacPavin_0920_WC12_Flavobacteriia_36_19	LacPavin_0920_WC12	FALSE	Bacteroidetes	Flavobacteriia, Bacteroidetes, Bacteria	d__Bacteria;p__Bacteroidota;c__Bacteroidia;o__Flavobacteriales;f__Crocinitomicaceae;g__UBA952;s__	2638120	56	36.24	99.46	0	0
SAMN30026097	LacPavin_0920_WC12_Flavobacteriia_33_15	LacPavin_0920_WC12	FALSE	Bacteroidetes	Flavobacteriia, Bacteroidetes, Bacteria	d__Bacteria;p__Bacteroidota;c__Bacteroidia;o__Flavobacteriales;f__Crocinitomicaceae;g__UBA952;s__	2385808	606	32.93	77.96	9.86	0.43
SAMN30026098	LacPavin_0818_WC55_Flavobacterium_41_8	LacPavin_0818_WC55	FALSE	Bacteroidetes	Flavobacterium, Flavobacteriales, Flavobacteriia, Bacteroidetes, Bacteria	d__Bacteria;p__Bacteroidota;c__Bacteroidia;o__Flavobacteriales;f__Flavobacteriaceae;g__Flavobacterium;s__	2157664	98	40.8	95.74	0.71	0
SAMN30026099	LacPavin_0920_WC12_Flavobacterium_33_24	LacPavin_0920_WC12	FALSE	Bacteroidetes	Flavobacterium, Flavobacteriales, Flavobacteriia, Bacteroidetes, Bacteria	d__Bacteria;p__Bacteroidota;c__Bacteroidia;o__Flavobacteriales;f__Flavobacteriaceae;g__Flavobacterium;s__	2184544	79	32.54	87.66	0.33	0
SAMN30026100	LacPavin_0818_WC40_Bacteroidetes_38_10	LacPavin_0818_WC40	FALSE	Bacteroidetes	Bacteroidetes, Bacteria	d__Bacteria;p__Bacteroidota;c__Bacteroidia;o__Flavobacteriales;f__GCA-002722245;g__;s__	3755448	155	38.47	98.57	2.16	0.04
SAMN30026101	LacPavin_0818_WC45_Bacteroidetes_40_7	LacPavin_0818_WC45	FALSE	Bacteroidetes	Bacteroidetes, Bacteria	d__Bacteria;p__Bacteroidota;c__Bacteroidia;o__NS11-12g;f__;g__;s__	3057468	169	39.54	92.13	1.9	0.39
SAMN30026102	LacPavin_0920_WC12_Bacteroidetes_43_10	LacPavin_0920_WC12	FALSE	Bacteroidetes	Bacteroidetes, Bacteria	d__Bacteria;p__Bacteroidota;c__Bacteroidia;o__NS11-12g;f__UBA955;g__UBA955;s__	2224944	305	43.48	91.75	4.3	0
SAMN30026103	LacPavin_0920_WC57_Bacteroidetes_34_7	LacPavin_0920_WC57	FALSE	Bacteroidetes	Bacteroidetes, Bacteria	d__Bacteria;p__Bacteroidota;c__Bacteroidia;o__NS11-12g;f__UKL13-3;g__;s__	2694200	559	34.05	84.27	1.93	0
SAMN30026104	LacPavin_0920_WC12_Sphingobacteriales_40_11	LacPavin_0920_WC12	FALSE	Bacteroidetes	Sphingobacteriales, Sphingobacteriia, Bacteroidetes, Bacteria	d__Bacteria;p__Bacteroidota;c__Bacteroidia;o__Sphingobacteriales;f__Sphingobacteriaceae;g__;s__	1463569	20	39.98	83.33	0	0
SAMN30026105	LacPavin_0920_SED3_Chlorobiales_44_11	LacPavin_0920_SED3	FALSE	Chlorobi	Chlorobiales, Chlorobia, Chlorobi, Bacteria	d__Bacteria;p__Bacteroidota;c__Chlorobia;o__Chlorobiales;f__Chlorobiaceae;g__Chlorobium;s__	2681883	170	44.34	99.45	1.92	0.25
SAMN30026106	LacPavin_0419_WC90_Ignavibacteriales_35_15	LacPavin_0419_WC90	FALSE	Ignavibacteriae	Ignavibacteriales, Ignavibacteria, Ignavibacteriae, Bacteria	d__Bacteria;p__Bacteroidota;c__Ignavibacteria;o__Ignavibacteriales;f__Melioribacteraceae;g__Fen-1258;s__	3014305	8	34.88	98.32	0.56	0.04
SAMN30026107	LacPavin_0920_WC70_Ignavibacteriales_36_18	LacPavin_0920_WC70	FALSE	Ignavibacteriae	Ignavibacteriales, Ignavibacteria, Ignavibacteriae, Bacteria	d__Bacteria;p__Bacteroidota;c__Ignavibacteria;o__Ignavibacteriales;f__Melioribacteraceae;g__Fen-1258;s__	4078173	5	36.03	97.77	1.96	0.01
SAMN30026108	LacPavin_0920_WC70_Ignavibacteriales_34_41	LacPavin_0920_WC70	FALSE	Ignavibacteriae	Ignavibacteriales, Ignavibacteria, Ignavibacteriae, Bacteria	d__Bacteria;p__Bacteroidota;c__Ignavibacteria;o__Ignavibacteriales;f__SURF-24;g__;s__	4520490	59	33.73	98.04	1.68	0.03
SAMN30026109	LacPavin_0419_WC90_Bacteria_39_12	LacPavin_0419_WC90	FALSE	Ignavibacteriae	Bacteria	d__Bacteria;p__Bacteroidota;c__Ignavibacteria;o__SJA-28;f__B-1AR;g__;s__	3899025	628	38.83	88.96	5.74	0.25
SAMN30026110	LacPavin_0920_WC57_Bacteria_36_34	LacPavin_0920_WC57	FALSE	Ignavibacteriae	Bacteria	d__Bacteria;p__Bacteroidota;c__Ignavibacteria;o__SJA-28;f__B-1AR;g__;s__	4017555	69	36.39	95.36	1.09	0.08
SAMN30026111	LacPavin_0419_WC90_Bacteria_33_5	LacPavin_0419_WC90	FALSE	Ignavibacteriae	Bacteria	d__Bacteria;p__Bacteroidota;c__Ignavibacteria;o__SJA-28;f__B-1AR;g__FEN-1279;s__	2956727	626	32.73	74.63	1.32	0.29
SAMN30026112	LacPavin_0818_WC55_Bacteria_34_17	LacPavin_0818_WC55	FALSE	Kapabacteria	Bacteria	d__Bacteria;p__Bacteroidota;c__Kapabacteria;o__Kapabacteriales;f__;g__;s__	4633311	129	34.24	97.98	0.55	0.05
SAMN30026113	LacPavin_0818_WC45_Bacteria_29_7	LacPavin_0818_WC45	FALSE	Kapabacteria	Bacteria	d__Bacteria;p__Bacteroidota;c__Kapabacteria;o__Kapabacteriales;f__GCA-002839825;g__;s__	3659000	330	28.64	93.06	0.18	0.1
SAMN30026114	LacPavin_0818_WC45_Bacteria_51_7	LacPavin_0818_WC45	FALSE	Kapabacteria	Bacteria	d__Bacteria;p__Bacteroidota;c__Kapabacteria;o__Kapabacteriales;f__Kapabacteriaceae;g__UBA10438;s__	2629494	131	51.01	93.72	0.73	0.18
SAMN30026115	LacPavin_0419_WC90_Ignavibacteriales_51_8	LacPavin_0419_WC90	FALSE	Ignavibacteriae	Ignavibacteriales, Ignavibacteria, Ignavibacteriae, Bacteria	d__Bacteria;p__Bacteroidota;c__UBA10030;o__UBA10030;f__;g__;s__	3980580	202	51.14	91.26	1.64	0.12
SAMN30026116	LacPavin_0920_SED5_Ignavibacteriales_52_10	LacPavin_0920_SED5	FALSE	Ignavibacteriae	Ignavibacteriales, Ignavibacteria, Ignavibacteriae, Bacteria	d__Bacteria;p__Bacteroidota;c__UBA10030;o__UBA10030;f__UBA10030;g__Fen-1268;s__	4717053	379	51.85	94.79	2.56	0.22
SAMN30026117	LacPavin_0920_WC70_Ignavibacteriales_54_13	LacPavin_0920_WC70	FALSE	Ignavibacteriae	Ignavibacteriales, Ignavibacteria, Ignavibacteriae, Bacteria	d__Bacteria;p__Bacteroidota;c__UBA10030;o__UBA10030;f__UBA10030;g__Fen-1268;s__	4768476	36	53.72	94.01	1.09	0.1
SAMN30026118	LacPavin_0419_WC90_Ignavibacteriales_43_80	LacPavin_0419_WC90	FALSE	Ignavibacteriae	Ignavibacteriales, Ignavibacteria, Ignavibacteriae, Bacteria	d__Bacteria;p__Bacteroidota;c__UBA10030;o__UBA10030;f__UBA10030;g__Fen-1298;s__	3820955	16	42.8	97.8	3.55	0.03
SAMN30026119	LacPavin_0818_WC40_Bacteria_50_53	LacPavin_0818_WC40	FALSE	Proteobacteria	Bacteria	d__Bacteria;p__Bdellovibrionota_C;c__UBA2361;o__UBA2361;f__UBA2361;g__;s__	2600089	97	50.49	90.48	0	0.03
SAMN30026120	LacPavin_0920_WC90_Bacteria_38_6	LacPavin_0920_WC90	FALSE	Proteobacteria	Bacteria	d__Bacteria;p__Bdellovibrionota;c__FAC87;o__;f__;g__;s__	1740244	377	38.29	78.54	0.57	0.13
SAMN30026121	LacPavin_0818_WC50_Bacteria_42_12	LacPavin_0818_WC50	FALSE	Proteobacteria	Bacteria	d__Bacteria;p__Bdellovibrionota;c__FAC87;o__UBA2466;f__UBA2466;g__;s__	2630246	172	41.59	91.49	2.52	0.05
SAMN30026122	LacPavin_0818_WC50_Bacteria_42_9	LacPavin_0818_WC50	FALSE	Proteobacteria	Bacteria	d__Bacteria;p__Bdellovibrionota;c__Oligoflexia;o__Oligoflexales;f__;g__;s__	4447399	431	42.03	90.66	0	0.07
SAMN30026123	LacPavin_0818_WC50_Bacteria_47_6	LacPavin_0818_WC50	FALSE	Proteobacteria	Bacteria	d__Bacteria;p__Bdellovibrionota;c__Oligoflexia;o__Oligoflexales;f__;g__;s__	4167740	857	46.81	74.95	2.61	0.11
SAMN30026124	LacPavin_0920_SED2_Bacteria_57_20	LacPavin_0920_SED2	FALSE	Proteobacteria	Bacteria	d__Bacteria;p__Bdellovibrionota;c__Oligoflexia;o__Oligoflexales;f__;g__;s__	4171209	269	56.87	88.38	1.68	0.07
SAMN30026125	LacPavin_0920_SED3_Bacteria_51_70	LacPavin_0920_SED3	FALSE	Proteobacteria	Bacteria	d__Bacteria;p__Bdellovibrionota;c__Oligoflexia;o__Oligoflexales;f__;g__;s__	4275293	153	51.26	91.32	0.84	0.06
SAMN30026126	LacPavin_0920_WC12_Bacteria_46_6	LacPavin_0920_WC12	FALSE	Proteobacteria	Bacteria	d__Bacteria;p__Bdellovibrionota;c__Oligoflexia;o__Oligoflexales;f__Oligoflexaceae;g__Oligoflexus;s__	4605570	1071	45.78	76.9	0	0.46
SAMN30026127	LacPavin_0419_WC70L_Bacteria_65_6	LacPavin_0419_WC70L	FALSE	Bipolaricaulota	Bacteria	d__Bacteria;p__Bipolaricaulota;c__Bipolaricaulia;o__UBA7950;f__UBA9294;g__;s__	1558246	500	64.71	76.21	8.47	0.19
SAMN30026128	LacPavin_0920_SED2_Bacteria_65_77	LacPavin_0920_SED2	FALSE	Bipolaricaulota	Bacteria	d__Bacteria;p__Bipolaricaulota;c__Bipolaricaulia;o__UBA7950;f__UBA9294;g__;s__	1933937	315	65.3	84.75	5.24	0.13
SAMN30026129	LacPavin_0920_SED2_Bacteria_65_76	LacPavin_0920_SED2	FALSE	Bipolaricaulota	Bacteria	d__Bacteria;p__Bipolaricaulota;c__Bipolaricaulia;o__UBA7950;f__UBA9294;g__;s__	1316118	368	65.32	75.42	6.24	0.14
SAMN30026130	LacPavin_0920_SED3_Bacteria_66_54	LacPavin_0920_SED3	FALSE	Bipolaricaulota	Bacteria	d__Bacteria;p__Bipolaricaulota;c__Bipolaricaulia;o__UBA7950;f__UBA9294;g__;s__	1981034	119	65.59	86.44	3.39	0.08
SAMN30026131	LacPavin_0920_SED5_Bacteria_66_17	LacPavin_0920_SED5	FALSE	Bipolaricaulota	Bacteria	d__Bacteria;p__Bipolaricaulota;c__Bipolaricaulia;o__UBA7950;f__UBA9294;g__;s__	1762445	223	66.03	91.53	3.39	0.13
SAMN30026132	LacPavin_0920_SED3_Bacteria_48_8	LacPavin_0920_SED3	FALSE	Atribacterota	Bacteria	d__Bacteria;p__Caldatribacteriota;c__Caldatribacteriia;o__Caldatribacteriales;f__UBA8910;g__;s__	2363742	367	47.57	92.42	0	0.15
SAMN30026133	LacPavin_0920_SED3_Caldisericum_36_50	LacPavin_0920_SED3	FALSE	Caldiserica	CG_Caldi_01, Caldisericum, Caldisericales, Caldisericia, Caldiserica, Bacteria	d__Bacteria;p__Caldisericota;c__Caldisericia;o__Caldisericales;f__Caldisericaceae;g__CG2-30-36-11;s__CG2-30-36-11 sp001871575	1115847	154	35.63	94.64	3.57	0.14
SAMN30026134	LacPavin_0419_WC70L_Bacteria_58_14	LacPavin_0419_WC70L	FALSE	Caldiserica	Bacteria	d__Bacteria;p__Caldisericota;c__Caldisericia;o__Cryosericales;f__Cryosericaceae;g__Cryosericum;s__	1516113	192	58.07	76.92	1.79	0.13
SAMN30026135	LacPavin_0920_SED1_Bacteria_59_17	LacPavin_0920_SED1	FALSE	Caldiserica	Bacteria	d__Bacteria;p__Caldisericota;c__Caldisericia;o__Cryosericales;f__Cryosericaceae;g__Cryosericum;s__	1283205	222	58.8	84.82	1.95	0.12
SAMN30026136	LacPavin_0920_SED1_Bacteria_60_23	LacPavin_0920_SED1	FALSE	Caldiserica	Bacteria	d__Bacteria;p__Caldisericota;c__Caldisericia;o__Cryosericales;f__Cryosericaceae;g__Cryosericum;s__	1343762	251	59.58	86.15	2.31	0.13
SAMN30026137	LacPavin_0920_SED5_Bacteria_59_17	LacPavin_0920_SED5	FALSE	Caldiserica	Bacteria	d__Bacteria;p__Caldisericota;c__Caldisericia;o__Cryosericales;f__Cryosericaceae;g__Cryosericum;s__	1378962	238	59.49	80.28	1.95	0.06
SAMN30026138	LacPavin_0920_WC70_Bacteria_58_15	LacPavin_0920_WC70	FALSE	Caldiserica	Bacteria	d__Bacteria;p__Caldisericota;c__Caldisericia;o__Cryosericales;f__Cryosericaceae;g__Cryosericum;s__	1608691	160	58.4	85.55	0	0.08
SAMN30026139	LacPavin_0419_WC70L_Campylobacterales_41_18	LacPavin_0419_WC70L	FALSE	Proteobacteria	Campylobacterales, Epsilonproteobacteria, Proteobacteria, Bacteria	d__Bacteria;p__Campylobacterota;c__Campylobacteria;o__Campylobacterales;f__Sulfurimonadaceae;g__Sulfuricurvum;s__	2637747	32	41.38	99.19	1.64	0
SAMN30026140	LacPavin_0920_WC57_Sulfuricurvum_40_38	LacPavin_0920_WC57	FALSE	Proteobacteria	Sulfuricurvum, Campylobacterales, Epsilonproteobacteria, Proteobacteria, Bacteria	d__Bacteria;p__Campylobacterota;c__Campylobacteria;o__Campylobacterales;f__Sulfurimonadaceae;g__Sulfuricurvum;s__	1874820	56	40.23	88.21	0.61	0
SAMN30026141	LacPavin_0419_WC90_Campylobacterales_36_25	LacPavin_0419_WC90	FALSE	Proteobacteria	Campylobacterales, Epsilonproteobacteria, Proteobacteria, Bacteria	d__Bacteria;p__Campylobacterota;c__Campylobacteria;o__Campylobacterales;f__Sulfurimonadaceae;g__Sulfurimonas;s__	2640099	39	35.81	100	1.63	0
SAMN30026142	LacPavin_0818_WC45_Campylobacterales_34_15	LacPavin_0818_WC45	FALSE	Proteobacteria	Campylobacterales, Epsilonproteobacteria, Proteobacteria, Bacteria	d__Bacteria;p__Campylobacterota;c__Campylobacteria;o__Campylobacterales;f__Sulfurimonadaceae;g__Sulfurimonas;s__	2403259	61	34.32	98.37	1.84	0
SAMN30026143	LacPavin_0419_WC70L_Chloroflexi_45_14	LacPavin_0419_WC70L	FALSE	Chloroflexi	Chloroflexi, Bacteria	d__Bacteria;p__Chloroflexota;c__Anaerolineae;o__Anaerolineales;f__Anaerolineaceae;g__UBA6107;s__	3468620	157	45.39	91.82	9.27	0.21
SAMN30026144	LacPavin_0920_SED5_Chloroflexi_65_9b	LacPavin_0920_SED5	FALSE	Chloroflexi	Chloroflexi, Bacteria	d__Bacteria;p__Chloroflexota;c__Anaerolineae;o__Anaerolineales;f__E44-bin32;g__;s__	3373678	736	64.89	79.39	2.81	0.4
SAMN30026145	LacPavin_0818_WC45_Chloroflexi_48_10	LacPavin_0818_WC45	FALSE	Chloroflexi	Chloroflexi, Bacteria	d__Bacteria;p__Chloroflexota;c__Anaerolineae;o__Anaerolineales;f__EnvOPS12;g__OLB14;s__	4307886	177	48.37	92.95	1.09	0.2
SAMN30026146	LacPavin_0818_WC45_Chloroflexi_50_14	LacPavin_0818_WC45	FALSE	Chloroflexi	Chloroflexi, Bacteria	d__Bacteria;p__Chloroflexota;c__Anaerolineae;o__Anaerolineales;f__EnvOPS12;g__UBA5195;s__	6335604	339	49.82	93.64	3.82	0.19
SAMN30026147	LacPavin_0818_WC45_Chloroflexi_53_6	LacPavin_0818_WC45	FALSE	Chloroflexi	Chloroflexi, Bacteria	d__Bacteria;p__Chloroflexota;c__Anaerolineae;o__Anaerolineales;f__EnvOPS12;g__UBA5195;s__	4790626	962	53.27	75.73	5.91	0.35
SAMN30026148	LacPavin_0419_WC90_Chloroflexi_56_8	LacPavin_0419_WC90	FALSE	Chloroflexi	Chloroflexi, Bacteria	d__Bacteria;p__Chloroflexota;c__Anaerolineae;o__Anaerolineales;f__EnvOPS12;g__UBA877;s__	3090756	520	56	93.64	2	0.31
SAMN30026149	LacPavin_0920_SED4_Chloroflexi_55_8	LacPavin_0920_SED4	FALSE	Chloroflexi	Chloroflexi, Bacteria	d__Bacteria;p__Chloroflexota;c__Anaerolineae;o__Anaerolineales;f__EnvOPS12;g__UBA877;s__	2577395	847	54.96	72.37	6.85	0.35
SAMN30026150	LacPavin_0920_SED5_Chloroflexi_65_9	LacPavin_0920_SED5	FALSE	Chloroflexi	Chloroflexi, Bacteria	d__Bacteria;p__Chloroflexota;c__Anaerolineae;o__Anaerolineales;f__RBG-16-64-43;g__RBG-16-64-43;s__	3083962	524	65.23	87.63	6.36	0.48
SAMN30026151	LacPavin_0920_WC12_Caldilinea_62_7	LacPavin_0920_WC12	FALSE	Chloroflexi	Caldilinea aerophila, Caldilinea, Caldilineales, Caldilineae, Chloroflexi, Bacteria	d__Bacteria;p__Chloroflexota;c__Anaerolineae;o__Caldilineales;f__Caldilineaceae;g__Caldilinea;s__	4275927	784	61.58	88.29	2.61	0.42
SAMN30026152	LacPavin_0920_WC57_Bacteria_53_11	LacPavin_0920_WC57	FALSE	Chloroflexi	Bacteria	d__Bacteria;p__Chloroflexota;c__Anaerolineae;o__Caldilineales;f__Caldilineaceae;g__CFX5;s__	8770920	908	53.21	94.55	4.85	0.15
SAMN30026153	LacPavin_0818_WC50_Bacteria_60_8	LacPavin_0818_WC50	FALSE	Chloroflexi	Bacteria	d__Bacteria;p__Chloroflexota;c__Anaerolineae;o__Thermoflexales;f__J036;g__J036;s__	3861633	354	60.29	90.45	0.91	0.09
SAMN30026154	LacPavin_0920_WC70_Chloroflexi_64_18	LacPavin_0920_WC70	FALSE	Chloroflexi	Chloroflexi, Bacteria	d__Bacteria;p__Chloroflexota;c__Anaerolineae;o__UBA3071;f__CG2-30-64-16;g__;s__	6841168	228	63.76	93.64	6.73	0.06
SAMN30026155	LacPavin_0818_WC50_Chloroflexales_51_8	LacPavin_0818_WC50	FALSE	Chloroflexi	Chloroflexales, Chloroflexia, Chloroflexi, Bacteria	d__Bacteria;p__Chloroflexota;c__Chloroflexia;o__Chloroflexales;f__Roseiflexaceae;g__UBA965;s__	3199011	254	51.35	99.2	0.1	0.1
SAMN30026156	LacPavin_0419_WC90_Bacteria_40_6	LacPavin_0419_WC90	FALSE	Chloroflexi	Bacteria	d__Bacteria;p__Chloroflexota;c__Dehalococcoidia;o__;f__;g__;s__	2017498	446	40.28	80.77	0.99	0.3
SAMN30026157	LacPavin_0818_WC50_Bacteria_65_6	LacPavin_0818_WC50	FALSE	Chloroflexi	Bacteria	d__Bacteria;p__Chloroflexota;c__Dehalococcoidia;o__;f__;g__;s__	4516616	1232	65.01	79.94	1.98	0.14
SAMN30026158	LacPavin_0920_SED5_Chloroflexi_56_10	LacPavin_0920_SED5	FALSE	Chloroflexi	Chloroflexi, Bacteria	d__Bacteria;p__Chloroflexota;c__Dehalococcoidia;o__Dehalococcoidales;f__E44-bin88;g__E44-bin88;s__	1030279	155	56.46	89.08	0.25	0.13
SAMN30026159	LacPavin_0419_WC90_Chloroflexi_48_7	LacPavin_0419_WC90	FALSE	Chloroflexi	Chloroflexi, Bacteria	d__Bacteria;p__Chloroflexota;c__Dehalococcoidia;o__Dehalococcoidales;f__UBA3254;g__;s__	1155211	127	47.55	93.4	0.99	0.2
SAMN30026160	LacPavin_0920_SED5_Chloroflexi_48_12	LacPavin_0920_SED5	FALSE	Chloroflexi	Chloroflexi, Bacteria	d__Bacteria;p__Chloroflexota;c__Dehalococcoidia;o__GIF9;f__UBA5620;g__9FT-COMBO-48-23;s__	2058159	326	48.26	86.63	3.35	0.23
SAMN30026161	LacPavin_0920_SED3_Chloroflexi_48_9	LacPavin_0920_SED3	FALSE	Chloroflexi	Chloroflexi, Bacteria	d__Bacteria;p__Chloroflexota;c__Dehalococcoidia;o__GIF9;f__UBA5629;g__;s__	1500550	228	47.8	86.8	0	0.19
SAMN30026162	LacPavin_0419_WC70L_Chloroflexi_53_9	LacPavin_0419_WC70L	FALSE	Chloroflexi	Chloroflexi, Bacteria	d__Bacteria;p__Chloroflexota;c__Dehalococcoidia;o__GIF9;f__UBA5629;g__UBA1162;s__	1799518	308	53.12	81.26	3.19	0.23
SAMN30026163	LacPavin_0419_WC90_Chloroflexi_53_8	LacPavin_0419_WC90	FALSE	Chloroflexi	Chloroflexi, Bacteria	d__Bacteria;p__Chloroflexota;c__Dehalococcoidia;o__GIF9;f__UBA5629;g__UBA1162;s__	2020861	120	53.06	91.75	0.99	0.13
SAMN30026164	LacPavin_0920_SED4_Bacteria_48_8	LacPavin_0920_SED4	FALSE	Chloroflexi	Bacteria	d__Bacteria;p__Chloroflexota;c__Dehalococcoidia;o__GIF9;f__UBA5629;g__UBA1162;s__	2594320	547	48.47	83.33	1.1	0.22
SAMN30026165	LacPavin_0920_SED4_Chloroflexi_55_37	LacPavin_0920_SED4	FALSE	Chloroflexi	Chloroflexi, Bacteria	d__Bacteria;p__Chloroflexota;c__Dehalococcoidia;o__GIF9;f__UBA5629;g__UBA1162;s__	1631653	344	55.37	84.73	2.57	0.25
SAMN30026166	LacPavin_0920_SED4_Chloroflexi_51_98	LacPavin_0920_SED4	FALSE	Chloroflexi	Chloroflexi, Bacteria	d__Bacteria;p__Chloroflexota;c__Dehalococcoidia;o__SZUA-161;f__SZUA-161;g__;s__	1469043	407	51.38	72.77	5.12	0.21
SAMN30026167	LacPavin_0419_WC90_Chloroflexi_58_5	LacPavin_0419_WC90	FALSE	Chloroflexi	Chloroflexi, Bacteria	d__Bacteria;p__Chloroflexota;c__Dehalococcoidia;o__UBA2777;f__RBG-13-53-26;g__;s__	2776952	566	57.81	76.73	2.75	0.18
SAMN30026168	LacPavin_0920_SED5_Chloroflexi_53_19	LacPavin_0920_SED5	FALSE	Chloroflexi	Chloroflexi, Bacteria	d__Bacteria;p__Chloroflexota;c__Dehalococcoidia;o__UBA2777;f__RBG-13-53-26;g__;s__	1927988	103	53	93.4	0	0.08
SAMN30026169	LacPavin_0818_WC40_Bacteria_63_15	LacPavin_0818_WC40	FALSE	Chloroflexi	Bacteria	d__Bacteria;p__Chloroflexota;c__Ellin6529;o__CSP1-4;f__UBA10416;g__UBA10416;s__	1160482	127	62.89	83.89	1.85	0.13
SAMN30026170	LacPavin_0818_WC45_Bacteria_64_15	LacPavin_0818_WC45	FALSE	Chloroflexi	Bacteria	d__Bacteria;p__Chloroflexota;c__Ellin6529;o__CSP1-4;f__UBA10416;g__UBA10416;s__	1113303	110	63.68	74.68	0	0.12
SAMN30026171	LacPavin_0920_WC12_Bacteria_63_40	LacPavin_0920_WC12	FALSE	Chloroflexi	Bacteria	d__Bacteria;p__Chloroflexota;c__Ellin6529;o__CSP1-4;f__UBA10416;g__UBA10416;s__UBA10416 sp003670455	1174349	61	63.36	87.5	0.93	0.08
SAMN30026172	LacPavin_0818_WC50_Bacteria_62_16	LacPavin_0818_WC50	FALSE	Chloroflexi	Bacteria	d__Bacteria;p__Chloroflexota;c__UBA2235;o__UBA12225;f__UBA12225;g__UBA12225;s__	2826737	185	61.77	86.14	1.98	0.06
SAMN30026173	LacPavin_0818_WC45_Bacteria_62_27	LacPavin_0818_WC45	FALSE	Chloroflexi	Bacteria	d__Bacteria;p__Chloroflexota;c__UBA2235;o__UBA12225;f__UBA12225;g__UBA12225;s__UBA12225 sp002347925	3445136	740	61.95	83.06	1.58	0.12
SAMN30026174	LacPavin_0419_WC90_Bacteria_58_61	LacPavin_0419_WC90	FALSE	Coprothermobacterota	Bacteria	d__Bacteria;p__Coprothermobacterota;c__;o__;f__;g__;s__	2632314	263	57.62	95.69	0	0.14
SAMN30026175	LacPavin_0920_SED2_Bacteria_58_15	LacPavin_0920_SED2	FALSE	Coprothermobacterota	Bacteria	d__Bacteria;p__Coprothermobacterota;c__;o__;f__;g__;s__	2055539	278	57.99	91.38	2.04	0.16
SAMN30026176	LacPavin_0920_SED3_Bacteria_55_9	LacPavin_0920_SED3	FALSE	Coprothermobacterota	Bacteria	d__Bacteria;p__Coprothermobacterota;c__;o__;f__;g__;s__	2062720	338	54.83	95.69	1.72	0.16
SAMN30026177	LacPavin_0920_SED1_Nostocales_38_18	LacPavin_0920_SED1	FALSE	Cyanobacteria	Nostocales, Cyanobacteria, Bacteria	d__Bacteria;p__Cyanobacteria;c__Cyanobacteriia;o__Cyanobacteriales;f__Nostocaceae;g__Aphanizomenon_A;s__Aphanizomenon_A sp001277295	5303486	198	38.35	98.56	0.3	0
SAMN30026178	LacPavin_0419_WC70S_Oscillatoriophycideae_46_55	LacPavin_0419_WC70S	FALSE	Cyanobacteria	Oscillatoriophycideae, Cyanobacteria, Bacteria	d__Bacteria;p__Cyanobacteria;c__Cyanobacteriia;o__Leptolyngbyales;f__Leptolyngbyaceae;g__Alkalinema;s__	4536532	412	45.77	98.82	0.24	0.15
SAMN30026179	LacPavin_0818_WC45_Cyanobium_65_11	LacPavin_0818_WC45	FALSE	Cyanobacteria	Cyanobium, Chroococcales, Oscillatoriophycideae, Cyanobacteria, Bacteria	d__Bacteria;p__Cyanobacteria;c__Cyanobacteriia;o__PCC-6307;f__Cyanobiaceae;g__;s__	3456639	125	65.45	95.97	0.95	0.1
SAMN30026180	LacPavin_0818_WC50_Chroococcales_64_39	LacPavin_0818_WC50	FALSE	Cyanobacteria	Chroococcales, Oscillatoriophycideae, Cyanobacteria, Bacteria	d__Bacteria;p__Cyanobacteria;c__Cyanobacteriia;o__PCC-6307;f__Cyanobiaceae;g__;s__	4052252	171	64.18	99.18	1.36	0.15
SAMN30026181	LacPavin_0818_WC50_Cyanobium_62_30	LacPavin_0818_WC50	FALSE	Cyanobacteria	Cyanobium, Chroococcales, Oscillatoriophycideae, Cyanobacteria, Bacteria	d__Bacteria;p__Cyanobacteria;c__Cyanobacteriia;o__PCC-6307;f__Cyanobiaceae;g__;s__	3013004	94	61.88	79.62	1.38	0.16
SAMN30026182	LacPavin_0818_WC50_Cyanobium_65_9	LacPavin_0818_WC50	FALSE	Cyanobacteria	Cyanobium, Chroococcales, Oscillatoriophycideae, Cyanobacteria, Bacteria	d__Bacteria;p__Cyanobacteria;c__Cyanobacteriia;o__PCC-6307;f__Cyanobiaceae;g__;s__	2995662	223	65.15	93.34	2.24	0.21
SAMN30026183	LacPavin_0920_WC57_Cyanobium_66_18	LacPavin_0920_WC57	FALSE	Cyanobacteria	Cyanobium, Chroococcales, Oscillatoriophycideae, Cyanobacteria, Bacteria	d__Bacteria;p__Cyanobacteria;c__Cyanobacteriia;o__PCC-6307;f__Cyanobiaceae;g__;s__	3487247	214	65.89	98.9	3.76	0.15
SAMN30026184	LacPavin_0920_WC57_Cyanobium_64_7	LacPavin_0920_WC57	FALSE	Cyanobacteria	Cyanobium, Chroococcales, Oscillatoriophycideae, Cyanobacteria, Bacteria	d__Bacteria;p__Cyanobacteria;c__Cyanobacteriia;o__PCC-6307;f__Cyanobiaceae;g__;s__	2103673	376	64.11	85.85	1.42	0.25
SAMN30026185	LacPavin_0818_WC45_Chroococcales_63_22	LacPavin_0818_WC45	FALSE	Cyanobacteria	Chroococcales, Oscillatoriophycideae, Cyanobacteria, Bacteria	d__Bacteria;p__Cyanobacteria;c__Cyanobacteriia;o__PCC-6307;f__Cyanobiaceae;g__BAIKAL-G1;s__	3207592	116	62.78	96.99	0	0.16
SAMN30026186	LacPavin_0818_WC45_Chroococcales_65_36	LacPavin_0818_WC45	FALSE	Cyanobacteria	Chroococcales, Oscillatoriophycideae, Cyanobacteria, Bacteria	d__Bacteria;p__Cyanobacteria;c__Cyanobacteriia;o__PCC-6307;f__Cyanobiaceae;g__BAIKAL-G1;s__BAIKAL-G1 sp002737305	2129843	333	65.45	93.61	2.45	0.26
SAMN30026187	LacPavin_0818_WC50_Cyanobium_67_9	LacPavin_0818_WC50	FALSE	Cyanobacteria	Cyanobium, Chroococcales, Oscillatoriophycideae, Cyanobacteria, Bacteria	d__Bacteria;p__Cyanobacteria;c__Cyanobacteriia;o__PCC-6307;f__Cyanobiaceae;g__Cyanobium_A;s__	1938345	104	67.42	85.77	1.63	0
SAMN30026188	LacPavin_0920_WC12_Cyanobium_62_9	LacPavin_0920_WC12	FALSE	Cyanobacteria	Cyanobium, Chroococcales, Oscillatoriophycideae, Cyanobacteria, Bacteria	d__Bacteria;p__Cyanobacteria;c__Cyanobacteriia;o__PCC-6307;f__Cyanobiaceae;g__Cyanobium_A;s__	2432496	679	62.37	83.88	7.64	0.3
SAMN30026189	LacPavin_0920_WC12_Cyanobium_63_22	LacPavin_0920_WC12	FALSE	Cyanobacteria	Cyanobium, Chroococcales, Oscillatoriophycideae, Cyanobacteria, Bacteria	d__Bacteria;p__Cyanobacteria;c__Cyanobacteriia;o__PCC-6307;f__Cyanobiaceae;g__Cyanobium_A;s__Cyanobium_A usitatum	2255264	210	63.13	89.45	3.94	0.18
SAMN30026190	LacPavin_0920_WC12_Synechococcus_50_7	LacPavin_0920_WC12	FALSE	Cyanobacteria	Synechococcus sp. RCC307, Synechococcus, Chroococcales, Oscillatoriophycideae, Cyanobacteria, Bacteria	d__Bacteria;p__Cyanobacteria;c__Cyanobacteriia;o__PCC-6307;f__Cyanobiaceae;g__Synechococcus_D;s__	1846538	250	49.76	92.37	1.55	0
SAMN30026191	LacPavin_0920_SED3_Synechococcus_67_10	LacPavin_0920_SED3	FALSE	Cyanobacteria	Synechococcus sp. WH 5701, Synechococcus, Chroococcales, Oscillatoriophycideae, Cyanobacteria, Bacteria	d__Bacteria;p__Cyanobacteria;c__Cyanobacteriia;o__PCC-6307;f__Cyanobiaceae;g__WH-5701;s__	2573896	581	67.38	93.9	3.95	0.28
SAMN30026192	LacPavin_0818_WC45_Pseudanabaena_42_6	LacPavin_0818_WC45	FALSE	Cyanobacteria	Pseudanabaena biceps, Pseudanabaena, Oscillatoriales, Oscillatoriophycideae, Cyanobacteria, Bacteria	d__Bacteria;p__Cyanobacteria;c__Cyanobacteriia;o__Pseudanabaenales;f__Pseudanabaenaceae;g__Pseudanabaena;s__	3189851	948	42.05	73.75	2.12	0.36
SAMN30026193	LacPavin_0419_WC70S_Bacteria_44_8	LacPavin_0419_WC70S	FALSE	Melainabacteria	Bacteria	d__Bacteria;p__Cyanobacteria;c__Vampirovibrionia;o__Vampirovibrionales;f__;g__;s__	2210858	254	44.44	90.81	1.71	0.04
SAMN30026194	LacPavin_0419_WC53_TM6_36_18	LacPavin_0419_WC53	FALSE	TM6	TM6, Bacteria	d__Bacteria;p__Dependentiae;c__Babeliae;o__Babeliales;f__GCA-2721975;g__GCA-2721975;s__	890315	68	35.63	85.96	0	0.06
SAMN30026195	LacPavin_0920_SED3_TM6_37_17	LacPavin_0920_SED3	FALSE	TM6	TM6, Bacteria	d__Bacteria;p__Dependentiae;c__Babeliae;o__Babeliales;f__GCA-2721975;g__GCA-2721975;s__	909374	38	37.21	85.96	0	0.06
SAMN30026196	LacPavin_0920_SED3_Bacteria_40_11	LacPavin_0920_SED3	FALSE	TM6	Bacteria	d__Bacteria;p__Dependentiae;c__Babeliae;o__Babeliales;f__Vermiphilaceae;g__;s__	1325874	29	39.89	86.52	0	0.06
SAMN30026197	LacPavin_0920_SED4_Bacteria_38_17	LacPavin_0920_SED4	FALSE	TM6	Bacteria	d__Bacteria;p__Dependentiae;c__Babeliae;o__Babeliales;f__Vermiphilaceae;g__;s__	1183429	25	38.16	86.45	0	0.08
SAMN30026198	LacPavin_0920_SED2_Bacteria_53_8	LacPavin_0920_SED2	FALSE	Proteobacteria	Bacteria	d__Bacteria;p__Desulfobacterota;c__;o__;f__;g__;s__	2631937	851	52.94	79.92	2.31	0.17
SAMN30026199	LacPavin_0419_WC90_Deltaproteobacteria_53_5	LacPavin_0419_WC90	FALSE	Proteobacteria	Deltaproteobacteria, Proteobacteria, Bacteria	d__Bacteria;p__Desulfobacterota;c__BSN033;o__SM23-61;f__SM23-61;g__;s__	4153712	1215	53.46	75.48	4.52	0.28
SAMN30026200	LacPavin_0920_SED5_Deltaproteobacteria_54_9	LacPavin_0920_SED5	FALSE	Proteobacteria	Deltaproteobacteria, Proteobacteria, Bacteria	d__Bacteria;p__Desulfobacterota;c__BSN033;o__SM23-61;f__SM23-61;g__;s__	4909421	1385	54.46	87.96	7.74	0.28
SAMN30026201	LacPavin_0920_SED5_Deltaproteobacteria_56_12	LacPavin_0920_SED5	FALSE	Proteobacteria	Deltaproteobacteria, Proteobacteria, Bacteria	d__Bacteria;p__Desulfobacterota;c__BSN033;o__SM23-61;f__SM23-61;g__SM23-61;s__	4845189	953	55.97	90.32	5.16	0.22
SAMN30026202	LacPavin_0419_WC90_Bacteria_50_6	LacPavin_0419_WC90	FALSE	Proteobacteria	Bacteria	d__Bacteria;p__Desulfobacterota;c__BSN033;o__UBA8473;f__;g__;s__	3671822	605	49.86	94.02	2.42	0.12
SAMN30026203	LacPavin_0920_SED1_Bacteria_47_8	LacPavin_0920_SED1	FALSE	Proteobacteria	Bacteria	d__Bacteria;p__Desulfobacterota;c__BSN033;o__UBA8473;f__;g__;s__	2370410	486	47.4	82.2	2.15	0.15
SAMN30026204	LacPavin_0920_SED1_Bacteria_51_10	LacPavin_0920_SED1	FALSE	Proteobacteria	Bacteria	d__Bacteria;p__Desulfobacterota;c__BSN033;o__UBA8473;f__;g__;s__	2443685	767	50.57	72.65	1.88	0.21
SAMN30026205	LacPavin_0920_SED5_Bacteria_48_26	LacPavin_0920_SED5	FALSE	Proteobacteria	Bacteria	d__Bacteria;p__Desulfobacterota;c__BSN033;o__UBA8473;f__;g__;s__	3491338	316	47.76	93.48	6.02	0.13
SAMN30026206	LacPavin_0419_WC90_Deltaproteobacteria_60_13	LacPavin_0419_WC90	FALSE	Proteobacteria	Deltaproteobacteria, Proteobacteria, Bacteria	d__Bacteria;p__Desulfobacterota;c__Desulfobaccia;o__Desulfobaccales;f__0-14-0-80-60-11;g__0-14-0-80-60-11;s__	2572222	797	59.55	77.79	4.7	0.14
SAMN30026207	LacPavin_0920_WC90_Deltaproteobacteria_58_11	LacPavin_0920_WC90	FALSE	Proteobacteria	Deltaproteobacteria, Proteobacteria, Bacteria	d__Bacteria;p__Desulfobacterota;c__Desulfobaccia;o__Desulfobaccales;f__0-14-0-80-60-11;g__0-14-0-80-60-11;s__	3717731	263	58.06	91.18	0.65	0.05
SAMN30026208	LacPavin_0920_SED5_Deltaproteobacteria_54_9b	LacPavin_0920_SED5	FALSE	Proteobacteria	Deltaproteobacteria, Proteobacteria, Bacteria	d__Bacteria;p__Desulfobacterota;c__Desulfobacteria;o__Desulfatiglandales;f__HGW-15;g__;s__	2684626	803	53.84	78.8	3.87	0.23
SAMN30026209	LacPavin_0818_WC45_Deltaproteobacteria_50_7	LacPavin_0818_WC45	FALSE	Proteobacteria	Deltaproteobacteria, Proteobacteria, Bacteria	d__Bacteria;p__Desulfobacterota;c__Desulfobacteria;o__Desulfobacterales;f__Desulfatirhabdiaceae;g__RAAP-1;s__	3974375	839	50.11	95.25	2.3	0
SAMN30026210	LacPavin_0920_WC70_Desulfobacterales_51_65	LacPavin_0920_WC70	FALSE	Proteobacteria	Desulfobacterales, Deltaproteobacteria, Proteobacteria, Bacteria	d__Bacteria;p__Desulfobacterota;c__Desulfobulbia;o__Desulfobulbales;f__Desulfocapsaceae;g__UBA2270;s__	2973052	36	51.39	98.79	0	0
SAMN30026211	LacPavin_0419_WC90_Deltaproteobacteria_56_10	LacPavin_0419_WC90	FALSE	Proteobacteria	Deltaproteobacteria, Proteobacteria, Bacteria	d__Bacteria;p__Desulfobacterota;c__Desulfobulbia;o__Desulfobulbales;f__Desulfurivibrionaceae;g__UBA2262;s__	2969619	123	56.31	96.09	1.21	0
SAMN30026212	LacPavin_0920_WC57_Deltaproteobacteria_56_29	LacPavin_0920_WC57	FALSE	Proteobacteria	Deltaproteobacteria, Proteobacteria, Bacteria	d__Bacteria;p__Desulfobacterota;c__Desulfobulbia;o__Desulfobulbales;f__Desulfurivibrionaceae;g__UBA2262;s__	2582206	114	56.35	92.29	3.41	0
SAMN30026213	LacPavin_0920_SED4_Bacteria_55_23	LacPavin_0920_SED4	FALSE	Proteobacteria	Bacteria	d__Bacteria;p__Desulfobacterota;c__Desulfomonilia;o__;f__;g__;s__	3556543	194	55.26	92.1	1.68	0.03
SAMN30026214	LacPavin_0419_WC90_Desulfomonile_47_15	LacPavin_0419_WC90	FALSE	Proteobacteria	Desulfomonile tiedjei, Desulfomonile, Syntrophobacterales, Deltaproteobacteria, Proteobacteria, Bacteria	d__Bacteria;p__Desulfobacterota;c__Desulfomonilia;o__Desulfomonilales;f__Desulfomonilaceae;g__;s__	3276923	303	46.89	91.61	0.16	0
SAMN30026215	LacPavin_0920_SED4_Desulfomonile_50_153	LacPavin_0920_SED4	FALSE	Proteobacteria	Desulfomonile tiedjei, Desulfomonile, Syntrophobacterales, Deltaproteobacteria, Proteobacteria, Bacteria	d__Bacteria;p__Desulfobacterota;c__Desulfomonilia;o__Desulfomonilales;f__Desulfomonilaceae;g__;s__	3315398	127	49.94	92.58	0	0
SAMN30026216	LacPavin_0920_SED1_Bacteria_56_8	LacPavin_0920_SED1	FALSE	Proteobacteria	Bacteria	d__Bacteria;p__Desulfobacterota;c__RBG-13-61-14;o__;f__;g__;s__	2328472	449	56.3	78.05	2.01	0.1
SAMN30026217	LacPavin_0920_SED1_Deltaproteobacteria_53_19	LacPavin_0920_SED1	FALSE	Proteobacteria	Deltaproteobacteria, Proteobacteria, Bacteria	d__Bacteria;p__Desulfobacterota;c__Syntrophia;o__Syntrophales;f__Fen-1087;g__;s__	1902848	411	53.49	86.34	5	0.29
SAMN30026218	LacPavin_0920_SED3_Deltaproteobacteria_51_7	LacPavin_0920_SED3	FALSE	Proteobacteria	Deltaproteobacteria, Proteobacteria, Bacteria	d__Bacteria;p__Desulfobacterota;c__Syntrophia;o__Syntrophales;f__Fen-1087;g__Fen-1087;s__Fen-1087 sp003161855	2027706	578	50.55	85.86	3.7	0.33
SAMN30026219	LacPavin_0920_SED2_Deltaproteobacteria_54_12	LacPavin_0920_SED2	FALSE	Proteobacteria	Deltaproteobacteria, Proteobacteria, Bacteria	d__Bacteria;p__Desulfobacterota;c__Syntrophia;o__Syntrophales;f__MLS-D;g__;s__	2679484	175	53.89	95.81	1.96	0.11
SAMN30026220	LacPavin_0920_SED2_Syntrophobacterales_43_11	LacPavin_0920_SED2	FALSE	Proteobacteria	Syntrophobacterales, Deltaproteobacteria, Proteobacteria, Bacteria	d__Bacteria;p__Desulfobacterota;c__Syntrophia;o__Syntrophales;f__Smithellaceae;g__Smithella;s__	2858994	193	43.48	95.81	2.29	0
SAMN30026221	LacPavin_0419_WC70S_Deltaproteobacteria_49_10	LacPavin_0419_WC70S	FALSE	Proteobacteria	Deltaproteobacteria, Proteobacteria, Bacteria	d__Bacteria;p__Desulfobacterota;c__Syntrophia;o__Syntrophales;f__UBA2185;g__;s__	3250891	608	48.82	96.25	6.99	0.33
SAMN30026222	LacPavin_0920_SED4_Deltaproteobacteria_49_8	LacPavin_0920_SED4	FALSE	Proteobacteria	Deltaproteobacteria, Proteobacteria, Bacteria	d__Bacteria;p__Desulfobacterota;c__Syntrophia;o__Syntrophales;f__UBA2185;g__;s__	1445084	352	48.82	82.85	3.98	0.13
SAMN30026223	LacPavin_0920_SED3_Deltaproteobacteria_47_32	LacPavin_0920_SED3	FALSE	Proteobacteria	Deltaproteobacteria, Proteobacteria, Bacteria	d__Bacteria;p__Desulfobacterota;c__Syntrophia;o__Syntrophales;f__UBA2185;g__UBA2185;s__	3276582	128	46.51	97.42	2.8	0.08
SAMN30026224	LacPavin_0920_SED4_Deltaproteobacteria_47_9	LacPavin_0920_SED4	FALSE	Proteobacteria	Deltaproteobacteria, Proteobacteria, Bacteria	d__Bacteria;p__Desulfobacterota;c__Syntrophia;o__Syntrophales;f__UBA2185;g__UBA2185;s__	2414329	562	46.85	90.75	7.13	0.46
SAMN30026225	LacPavin_0920_SED5_Deltaproteobacteria_55_9	LacPavin_0920_SED5	FALSE	Proteobacteria	Deltaproteobacteria, Proteobacteria, Bacteria	d__Bacteria;p__Desulfobacterota;c__Syntrophia;o__Syntrophales;f__UBA2192;g__;s__	2419233	305	55.4	87.63	5.16	0.13
SAMN30026226	LacPavin_0920_WC70_Deltaproteobacteria_51_14	LacPavin_0920_WC70	FALSE	Proteobacteria	Deltaproteobacteria, Proteobacteria, Bacteria	d__Bacteria;p__Desulfobacterota;c__Syntrophia;o__Syntrophales;f__UBA4767;g__;s__	2787793	66	51.38	92.26	0	0.08
SAMN30026227	LacPavin_0419_WC70S_Deltaproteobacteria_58_18	LacPavin_0419_WC70S	FALSE	Proteobacteria	Deltaproteobacteria, Proteobacteria, Bacteria	d__Bacteria;p__Desulfobacterota;c__Syntrophia;o__Syntrophales;f__UBA5619;g__UBA5619;s__	2979154	353	57.68	88.4	4.94	0.15
SAMN30026228	LacPavin_0818_WC55_Deltaproteobacteria_56_7	LacPavin_0818_WC55	FALSE	Proteobacteria	Deltaproteobacteria, Proteobacteria, Bacteria	d__Bacteria;p__Desulfobacterota;c__Syntrophia;o__Syntrophales;f__UBA5619;g__UBA5619;s__	4476676	504	55.83	89.76	0.24	0.19
SAMN30026229	LacPavin_0920_WC90_Deltaproteobacteria_57_25	LacPavin_0920_WC90	FALSE	Proteobacteria	Deltaproteobacteria, Proteobacteria, Bacteria	d__Bacteria;p__Desulfobacterota;c__Syntrophia;o__Syntrophales;f__UBA5619;g__UBA5619;s__	3720592	373	57.39	83.26	2.07	0.21
SAMN30026230	LacPavin_0419_WC70S_Deltaproteobacteria_52_23	LacPavin_0419_WC70S	FALSE	Proteobacteria	Deltaproteobacteria, Proteobacteria, Bacteria	d__Bacteria;p__Desulfobacterota;c__Syntrophia;o__Syntrophales;f__UBA8958;g__UBA8958;s__	4057154	268	51.56	97.26	6.02	0.09
SAMN30026231	LacPavin_0419_WC70S_Bacteria_45_14	LacPavin_0419_WC70S	FALSE	Proteobacteria	Bacteria	d__Bacteria;p__Desulfobacterota;c__Syntrophorhabdia;o__Syntrophorhabdales;f__Syntrophorhabdaceae;g__;s__	3802853	131	44.65	95.38	4.83	0.07
SAMN30026232	LacPavin_0419_WC90_Proteobacteria_42_29	LacPavin_0419_WC90	FALSE	Proteobacteria	Proteobacteria, Bacteria	d__Bacteria;p__Desulfobacterota;c__Syntrophorhabdia;o__Syntrophorhabdales;f__Syntrophorhabdaceae;g__;s__	3527513	71	41.99	94.54	1.68	0.05
SAMN30026233	LacPavin_0419_WC90_Proteobacteria_43_11	LacPavin_0419_WC90	FALSE	Proteobacteria	Proteobacteria, Bacteria	d__Bacteria;p__Desulfobacterota;c__Syntrophorhabdia;o__Syntrophorhabdales;f__Syntrophorhabdaceae;g__;s__	3832328	147	43.09	93.7	1.68	0.1
SAMN30026234	LacPavin_0920_SED1_Proteobacteria_45_15	LacPavin_0920_SED1	FALSE	Proteobacteria	Proteobacteria, Bacteria	d__Bacteria;p__Desulfobacterota;c__Syntrophorhabdia;o__Syntrophorhabdales;f__Syntrophorhabdaceae;g__;s__	3075747	288	44.77	87.1	4.52	0.15
SAMN30026235	LacPavin_0920_SED3_Proteobacteria_42_10	LacPavin_0920_SED3	FALSE	Proteobacteria	Proteobacteria, Bacteria	d__Bacteria;p__Desulfobacterota;c__Syntrophorhabdia;o__Syntrophorhabdales;f__Syntrophorhabdaceae;g__;s__	1583995	450	41.93	80.65	5.14	0.3
SAMN30026236	LacPavin_0920_SED4_Bacteria_42_79	LacPavin_0920_SED4	FALSE	Proteobacteria	Bacteria	d__Bacteria;p__Desulfobacterota;c__Syntrophorhabdia;o__Syntrophorhabdales;f__Syntrophorhabdaceae;g__;s__	2385947	289	41.66	94.54	2.52	0.2
SAMN30026237	LacPavin_0920_SED4_Bacteria_56_28	LacPavin_0920_SED4	FALSE	Eisenbacteria	Bacteria	d__Bacteria;p__Eisenbacteria;c__;o__;f__;g__;s__	2619162	20	56.31	97.8	1.1	0.02
SAMN30026238	LacPavin_0920_SED1_Elusimicrobia_47_6	LacPavin_0920_SED1	FALSE	Elusimicrobia	Elusimicrobia, Elusimicrobia, Bacteria	d__Bacteria;p__Elusimicrobiota;c__Elusimicrobia;o__Elusimicrobiales;f__;g__;s__	1080975	336	46.71	77.06	0	0.15
SAMN30026239	LacPavin_0920_WC70_Elusimicrobia_53_24	LacPavin_0920_WC70	FALSE	Elusimicrobia	Elusimicrobia, Elusimicrobia, Bacteria	d__Bacteria;p__Elusimicrobiota;c__Elusimicrobia;o__Elusimicrobiales;f__UBA9959;g__UBA9634;s__	3364920	25	53.07	96.63	0	0.04
SAMN30026240	LacPavin_0920_WC70_Elusimicrobia_61_9	LacPavin_0920_WC70	FALSE	Elusimicrobia	Elusimicrobia, Elusimicrobia, Bacteria	d__Bacteria;p__Elusimicrobiota;c__Elusimicrobia;o__Elusimicrobiales;f__UBA9959;g__UBA9959;s__	3469127	311	60.78	93.19	3.37	0.14
SAMN30026241	LacPavin_0818_WC55_Elusimicrobia_67_8	LacPavin_0818_WC55	FALSE	Elusimicrobia	Elusimicrobia, Elusimicrobia, Bacteria	d__Bacteria;p__Elusimicrobiota;c__Elusimicrobia;o__UBA1565;f__;g__;s__	4146221	286	67.39	88.32	2.35	0.1
SAMN30026242	LacPavin_0419_WC70L_Elusimicrobia_67_18	LacPavin_0419_WC70L	FALSE	Elusimicrobia	Elusimicrobia, Elusimicrobia, Bacteria	d__Bacteria;p__Elusimicrobiota;c__Elusimicrobia;o__UBA1565;f__UBA9628;g__UBA9628;s__	4598927	79	66.82	95.51	2.25	0.07
SAMN30026243	LacPavin_0818_WC45_Elusimicrobia_49_18	LacPavin_0818_WC45	FALSE	Elusimicrobia	Elusimicrobia, Elusimicrobia, Bacteria	d__Bacteria;p__Elusimicrobiota;c__Endomicrobia;o__Endomicrobiales;f__;g__;s__	1929699	10	48.89	96.56	0	0.02
SAMN30026244	LacPavin_0920_SED5_Elusimicrobia_38_10	LacPavin_0920_SED5	FALSE	Elusimicrobia	Elusimicrobia, Elusimicrobia, Bacteria	d__Bacteria;p__Elusimicrobiota;c__Endomicrobia;o__Endomicrobiales;f__;g__;s__	2137278	167	37.98	95.51	1.69	0.18
SAMN30026245	LacPavin_0920_WC57_RIF1_42_10	LacPavin_0920_WC57	FALSE	Firestonebacteria	RIF1, Bacteria	d__Bacteria;p__Firestonebacteria;c__D2-FULL-39-29;o__D2-FULL-39-29;f__D2-FULL-39-29;g__;s__	1689379	64	41.75	93.69	1.12	0.07
SAMN30026246	LacPavin_0920_SED4_Clostridiales_50_10	LacPavin_0920_SED4	FALSE	Firmicutes	BJP_IG2069_Clostridiales_42_11, Clostridiales, Clostridia, Firmicutes, Bacteria	d__Bacteria;p__Firmicutes_B;c__Syntrophomonadia;o__Syntrophomonadales;f__Syntrophomonadaceae;g__Syntrophomonas_B;s__	1721853	404	49.87	76.39	7.3	0.28
SAMN30026247	LacPavin_0818_WC55_Firmicutes_47_6	LacPavin_0818_WC55	FALSE	Firmicutes	Firmicutes, Bacteria	d__Bacteria;p__Firmicutes;c__Bacilli;o__RFN20;f__CAG-826;g__;s__	1146374	216	46.92	82.72	1.12	0.34
SAMN30026248	LacPavin_0920_WC57_Bacteria_34_9	LacPavin_0920_WC57	FALSE	Fusobacteria	Bacteria	d__Bacteria;p__Fusobacteriota;c__Fusobacteriia;o__Fusobacteriales;f__;g__;s__	1791433	141	34.36	96.63	1.12	0.11
SAMN30026249	LacPavin_0818_WC45_Gemmatimonadetes_64_18	LacPavin_0818_WC45	FALSE	Gemmatimonadetes	Gemmatimonadetes, Bacteria	d__Bacteria;p__Gemmatimonadota;c__Gemmatimonadetes;o__Gemmatimonadales;f__Gemmatimonadaceae;g__Fen-1231;s__	3584444	23	63.69	96.7	2.2	0.07
SAMN30026250	LacPavin_0818_WC50_Gemmatimonadetes_63_9	LacPavin_0818_WC50	FALSE	Gemmatimonadetes	Gemmatimonadetes, Bacteria	d__Bacteria;p__Gemmatimonadota;c__Gemmatimonadetes;o__Gemmatimonadales;f__Gemmatimonadaceae;g__Fen-1231;s__	2846723	154	63.4	95.05	2.2	0.21
SAMN30026251	LacPavin_0920_WC57_Gemmatimonadetes_64_15	LacPavin_0920_WC57	FALSE	Gemmatimonadetes	Gemmatimonadetes, Bacteria	d__Bacteria;p__Gemmatimonadota;c__Gemmatimonadetes;o__Gemmatimonadales;f__Gemmatimonadaceae;g__Fen-1231;s__	2795379	28	63.99	93.96	1.1	0.05
SAMN30026252	LacPavin_0920_WC57_Gemmatimonadetes_67_7	LacPavin_0920_WC57	FALSE	Gemmatimonadetes	Gemmatimonadetes, Bacteria	d__Bacteria;p__Gemmatimonadota;c__Gemmatimonadetes;o__Gemmatimonadales;f__Gemmatimonadaceae;g__Fen-1231;s__	3180330	710	67.2	78.47	5.49	0.27
SAMN30026253	LacPavin_0419_WC70L_Bacteria_60_6	LacPavin_0419_WC70L	FALSE	Hydrogenedentes	Bacteria	d__Bacteria;p__Hydrogenedentota;c__Hydrogenedentia;o__Hydrogenedentiales;f__;g__;s__	2946356	877	60.38	70.45	1.49	0.15
SAMN30026254	LacPavin_0920_SED5_Bacteria_60_9	LacPavin_0920_SED5	FALSE	Hydrogenedentes	Bacteria	d__Bacteria;p__Hydrogenedentota;c__Hydrogenedentia;o__Hydrogenedentiales;f__;g__;s__	4984185	794	60.46	77.89	2.25	0.14
SAMN30026255	LacPavin_0920_SED1_Bacteria_62_8	LacPavin_0920_SED1	FALSE	Krumholzibacteria	Bacteria	d__Bacteria;p__Krumholzibacteriota;c__Krumholzibacteria;o__SSS58A;f__SSS58A;g__;s__	2577844	467	61.86	87.36	1.2	0.09
SAMN30026256	LacPavin_0419_WC90_Bacteria_47_10	LacPavin_0419_WC90	FALSE	Saganbacteria	Bacteria	d__Bacteria;p__Margulisbacteria;c__WOR-1;o__;f__;g__;s__	1505715	13	46.94	83.76	0	0.03
SAMN30026257	LacPavin_0419_WC90_WOR-1_42_8	LacPavin_0419_WC90	FALSE	Saganbacteria	WOR-1, Bacteria	d__Bacteria;p__Margulisbacteria;c__WOR-1;o__;f__;g__;s__	2040183	66	42.14	87.18	4.7	0.07
SAMN30026258	LacPavin_0920_SED3_Bacteria_44_8	LacPavin_0920_SED3	FALSE	Saganbacteria	Bacteria	d__Bacteria;p__Margulisbacteria;c__WOR-1;o__;f__;g__;s__	1563876	277	44.39	84.04	6.84	0.2
SAMN30026259	LacPavin_0419_WC70L_Bacteria_65_10	LacPavin_0419_WC70L	FALSE	candidate division NC10	Bacteria	d__Bacteria;p__Methylomirabilota;c__Methylomirabilia;o__Methylomirabilales;f__2-02-FULL-66-22;g__;s__	4455877	312	65.31	94.54	2.99	0.17
SAMN30026260	LacPavin_0920_SED3_Bacteria_68_8	LacPavin_0920_SED3	FALSE	Proteobacteria	Bacteria	d__Bacteria;p__Myxococcota_A;c__UBA9160;o__UBA9160;f__UBA9160;g__PR03;s__	3533137	1219	67.9	70.13	9.07	0.08
SAMN30026261	LacPavin_0920_SED3_Myxococcales_71_12	LacPavin_0920_SED3	FALSE	Proteobacteria	Myxococcales, Deltaproteobacteria, Proteobacteria, Bacteria	d__Bacteria;p__Myxococcota;c__Myxococcia;o__Myxococcales;f__Anaeromyxobacteraceae;g__;s__	2574514	934	70.62	70.52	3.98	0.28
SAMN30026262	LacPavin_0920_WC57_Proteobacteria_70_8	LacPavin_0920_WC57	FALSE	Proteobacteria	Proteobacteria, Bacteria	d__Bacteria;p__Myxococcota;c__Polyangia;o__Haliangiales;f__Haliangiaceae;g__;s__	7937021	1307	70.02	89.78	2.28	0.11
SAMN30026263	LacPavin_0818_WC45_Nitrospirae_58_51	LacPavin_0818_WC45	FALSE	Nitrospirae	Nitrospirae, Bacteria	d__Bacteria;p__Nitrospirota;c__Nitrospiria;o__Nitrospirales;f__Nitrospiraceae;g__Palsa-1315;s__	2640075	14	58.13	95.85	1.82	0.02
SAMN30026264	LacPavin_0920_SED2_Nitrospirae_58_7	LacPavin_0920_SED2	FALSE	Nitrospirae	Nitrospirae, Bacteria	d__Bacteria;p__Nitrospirota;c__Nitrospiria;o__Nitrospirales;f__Nitrospiraceae;g__Palsa-1315;s__	2316700	720	57.55	80.83	4.95	0.5
SAMN30026265	LacPavin_0920_WC57_Nitrospirae_58_9	LacPavin_0920_WC57	FALSE	Nitrospirae	Nitrospirae, Bacteria	d__Bacteria;p__Nitrospirota;c__Nitrospiria;o__Nitrospirales;f__Nitrospiraceae;g__Palsa-1315;s__	2636550	281	58.42	88.86	1.22	0.34
SAMN30026266	LacPavin_0920_SED5_Nitrospirae_40_9	LacPavin_0920_SED5	FALSE	Nitrospirae	Nitrospirae, Bacteria	d__Bacteria;p__Nitrospirota;c__Thermodesulfovibrionia;o__Thermodesulfovibrionales;f__SM23-35;g__;s__	1808062	464	40.38	84.71	4.15	0.33
SAMN30026267	LacPavin_0920_WC70_Nitrospirae_43_14	LacPavin_0920_WC70	FALSE	Nitrospirae	GWF2_Nitrospirae_44_13_curated, Nitrospirae, Bacteria	d__Bacteria;p__Nitrospirota;c__Thermodesulfovibrionia;o__Thermodesulfovibrionales;f__UBA1546;g__UBA1546;s__	1629394	98	43.15	88.94	0.97	0.11
SAMN30026268	LacPavin_0419_WC90_Bacteria_48_6	LacPavin_0419_WC90	FALSE	Omnitrophica	Bacteria	d__Bacteria;p__Omnitrophota;c__Koll11;o__;f__;g__;s__	1421558	151	47.96	82.59	3.32	0.07
SAMN30026269	LacPavin_0419_WC70L_WOR-2_46_7	LacPavin_0419_WC70L	FALSE	Omnitrophica	WOR-2, Bacteria	d__Bacteria;p__Omnitrophota;c__Koll11;o__GIF10;f__UBA6249;g__;s__	1041412	135	46.12	76.87	3.23	0.27
SAMN30026270	LacPavin_0419_WC70S_WOR-2_47_9	LacPavin_0419_WC70S	FALSE	Omnitrophica	WOR-2, Bacteria	d__Bacteria;p__Omnitrophota;c__Koll11;o__GIF10;f__UBA6249;g__;s__	1263791	118	47.22	82.68	4.4	0.18
SAMN30026271	LacPavin_0419_WC90_WOR-2_43_5	LacPavin_0419_WC90	FALSE	Omnitrophica	WOR-2, Bacteria	d__Bacteria;p__Omnitrophota;c__Koll11;o__GIF10;f__UBA6249;g__;s__	1586609	349	43.38	74.47	2.88	0.36
SAMN30026272	LacPavin_0419_WC90_WOR-2_45_6	LacPavin_0419_WC90	FALSE	Omnitrophica	WOR-2, Bacteria	d__Bacteria;p__Omnitrophota;c__Koll11;o__GIF10;f__UBA6249;g__;s__	1925252	350	44.64	75.78	2.54	0.38
SAMN30026273	LacPavin_0419_WC90_WOR-2_41_7	LacPavin_0419_WC90	FALSE	Omnitrophica	WOR-2, Bacteria	d__Bacteria;p__Omnitrophota;c__Koll11;o__GIF10;f__UBA6249;g__;s__	1230888	153	40.53	85.65	6.3	0.36
SAMN30026274	LacPavin_0920_SED3_WOR-2_45_14	LacPavin_0920_SED3	FALSE	Omnitrophica	WOR-2, Bacteria	d__Bacteria;p__Omnitrophota;c__Koll11;o__GIF10;f__UBA6249;g__;s__	1684996	72	45.19	89.36	2.35	0.23
SAMN30026275	LacPavin_0920_SED3_WOR-2_47_10	LacPavin_0920_SED3	FALSE	Omnitrophica	WOR-2, Bacteria	d__Bacteria;p__Omnitrophota;c__Koll11;o__GIF10;f__UBA6249;g__;s__	1784106	136	47.3	88.89	4.1	0.24
SAMN30026276	LacPavin_0920_SED4_WOR-2_43_7	LacPavin_0920_SED4	FALSE	Omnitrophica	WOR-2, Bacteria	d__Bacteria;p__Omnitrophota;c__Koll11;o__GIF10;f__UBA6249;g__;s__	1313305	456	42.62	70.69	4.32	0.47
SAMN30026277	LacPavin_0920_SED5_WOR-2_40_17	LacPavin_0920_SED5	FALSE	Omnitrophica	WOR-2, Bacteria	d__Bacteria;p__Omnitrophota;c__Koll11;o__GIF10;f__UBA6249;g__;s__	1568828	149	39.72	89.36	6.77	0.17
SAMN30026278	LacPavin_0920_WC90_WOR-2_47_10	LacPavin_0920_WC90	FALSE	Omnitrophica	WOR-2, Bacteria	d__Bacteria;p__Omnitrophota;c__Koll11;o__GIF10;f__UBA6249;g__;s__	1924195	84	46.75	90.98	1.17	0.28
SAMN30026279	LacPavin_0419_WC70L_WOR-2_40_11	LacPavin_0419_WC70L	FALSE	Omnitrophica	WOR-2, Bacteria	d__Bacteria;p__Omnitrophota;c__Koll11;o__GIF10;f__UBA6249;g__UBA6233;s__	1587445	36	39.99	90.44	2.15	0.11
SAMN30026280	LacPavin_0920_WC90_WOR-2_43_22	LacPavin_0920_WC90	FALSE	Omnitrophica	WOR-2, Bacteria	d__Bacteria;p__Omnitrophota;c__Koll11;o__GIF10;f__UBA6249;g__UBA6233;s__	1383893	7	42.82	89.36	3.23	0.06
SAMN30026281	LacPavin_0419_WC90_WOR-2_41_16	LacPavin_0419_WC90	FALSE	Omnitrophica	WOR-2, Bacteria	d__Bacteria;p__Omnitrophota;c__Koll11;o__GIF10;f__UBA6249;g__UBA6249;s__	1804536	62	41.34	89	2.69	0.25
SAMN30026282	LacPavin_0419_WC90_WOR-2_39_8	LacPavin_0419_WC90	FALSE	Omnitrophica	WOR-2, Bacteria	d__Bacteria;p__Omnitrophota;c__Koll11;o__GIF10;f__UBA6249;g__UBA6249;s__	1559510	73	39.15	75.5	2.15	0.27
SAMN30026283	LacPavin_0920_WC70_WOR-2_40_20	LacPavin_0920_WC70	FALSE	Omnitrophica	WOR-2, Bacteria	d__Bacteria;p__Omnitrophota;c__Koll11;o__GIF10;f__UBA6249;g__UBA6249;s__	1072113	125	40.07	78.81	2.69	0.14
SAMN30026284	LacPavin_0419_WC70L_WOR-2_43_5	LacPavin_0419_WC70L	FALSE	Omnitrophica	WOR-2, Bacteria	d__Bacteria;p__Omnitrophota;c__Koll11;o__UBA10015;f__;g__;s__	1227651	335	43.1	72.04	1.35	0.41
SAMN30026285	LacPavin_0419_WC70L_Bacteria_38_7	LacPavin_0419_WC70L	FALSE	Omnitrophica	Bacteria	d__Bacteria;p__Omnitrophota;c__Koll11;o__UBA10183;f__UBA10183;g__UBA10183;s__	1050911	114	37.7	84.31	0.64	0
SAMN30026286	LacPavin_0920_SED5_Bacteria_41_13	LacPavin_0920_SED5	FALSE	Omnitrophica	Bacteria	d__Bacteria;p__Omnitrophota;c__Koll11;o__UBA10183;f__UBA10183;g__UBA10183;s__	1496334	69	41.16	94.02	1.08	0.14
SAMN30026287	LacPavin_0419_WC70L_OP3X_48_18	LacPavin_0419_WC70L	FALSE	Omnitrophica	OP3X, Bacteria	d__Bacteria;p__Omnitrophota;c__Koll11;o__UBA1560;f__2-01-FULL-45-10;g__;s__	1824729	12	47.98	95.16	3.23	0.06
SAMN30026288	LacPavin_0419_WC70L_OP3X_47_7	LacPavin_0419_WC70L	FALSE	Omnitrophica	OP3X, Bacteria	d__Bacteria;p__Omnitrophota;c__Koll11;o__UBA1560;f__2-01-FULL-45-10;g__;s__	1622137	108	46.63	87.39	1.61	0.24
SAMN30026289	LacPavin_0920_SED3_OP3X_48_12	LacPavin_0920_SED3	FALSE	Omnitrophica	OP3X, Bacteria	d__Bacteria;p__Omnitrophota;c__Koll11;o__UBA1560;f__2-01-FULL-45-10;g__2-01-FULL-45-10;s__	1926033	308	47.51	81.84	2.21	0.18
SAMN30026290	LacPavin_0920_WC70_OP3X_48_9	LacPavin_0920_WC70	FALSE	Omnitrophica	RIFCSPLOWO2_02_FULL_OP3X_45_16_curated, OP3X, Bacteria	d__Bacteria;p__Omnitrophota;c__Koll11;o__UBA1560;f__2-01-FULL-45-10;g__2-01-FULL-45-10;s__	1185571	183	47.9	84.78	2.75	0.27
SAMN30026291	LacPavin_0920_SED5_OP3X_49_9	LacPavin_0920_SED5	FALSE	Omnitrophica	OP3X, Bacteria	d__Bacteria;p__Omnitrophota;c__Koll11;o__UBA1560;f__2-01-FULL-45-10;g__FEN-1322;s__	1007580	226	49.14	78.41	3.86	0.22
SAMN30026292	LacPavin_0920_WC70_Bacteria_42_6	LacPavin_0920_WC70	FALSE	Omnitrophica	Bacteria	d__Bacteria;p__Omnitrophota;c__Koll11;o__UBA6215;f__;g__;s__	1277218	390	41.57	71.79	3.23	0.24
SAMN30026293	LacPavin_0419_WC70L_Bacteria_50_9	LacPavin_0419_WC70L	FALSE	Omnitrophica	Bacteria	d__Bacteria;p__Omnitrophota;c__UBA8468;o__UBA8468;f__;g__;s__	1466795	126	49.88	86.5	0	0.04
SAMN30026294	LacPavin_0920_SED3_Bacteria_68_11	LacPavin_0920_SED3	FALSE	Planctomycetes	Bacteria	d__Bacteria;p__Planctomycetota;c__FEN-1346;o__FEN-1346;f__FEN-1346;g__;s__	4475382	772	67.52	70.45	2.41	0.13
SAMN30026295	LacPavin_0920_SED5_Bacteria_66_35	LacPavin_0920_SED5	FALSE	Planctomycetes	Bacteria	d__Bacteria;p__Planctomycetota;c__FEN-1346;o__FEN-1346;f__FEN-1346;g__;s__	2545619	317	66.44	93.11	4.96	0.06
SAMN30026296	LacPavin_0920_SED5_Bacteria_67_13	LacPavin_0920_SED5	FALSE	Planctomycetes	Bacteria	d__Bacteria;p__Planctomycetota;c__FEN-1346;o__FEN-1346;f__FEN-1346;g__FEN-1346;s__	5101115	691	67.14	92.15	9.09	0.12
SAMN30026297	LacPavin_0920_SED5_Bacteria_65_20	LacPavin_0920_SED5	FALSE	Planctomycetes	Bacteria	d__Bacteria;p__Planctomycetota;c__FEN-1346;o__FEN-1346;f__FEN-1346;g__FEN-1346;s__	4234483	528	64.92	88.91	6.82	0.09
SAMN30026298	LacPavin_0920_WC90_Bacteria_66_8	LacPavin_0920_WC90	FALSE	Planctomycetes	Bacteria	d__Bacteria;p__Planctomycetota;c__FEN-1346;o__FEN-1346;f__FEN-1346;g__FEN-1346;s__	3997406	1248	65.65	72.38	2.48	0.17
SAMN30026299	LacPavin_0920_WC57_Bacteria_68_11	LacPavin_0920_WC57	FALSE	Planctomycetes	Bacteria	d__Bacteria;p__Planctomycetota;c__Phycisphaerae;o__Phycisphaerales;f__Phycisphaeraceae;g__;s__	6467158	316	68.15	95.45	1.7	0.05
SAMN30026300	LacPavin_0818_WC45_Bacteria_51_11	LacPavin_0818_WC45	FALSE	Planctomycetes	Bacteria	d__Bacteria;p__Planctomycetota;c__Phycisphaerae;o__Phycisphaerales;f__SM1A02;g__F1-60-MAGs104;s__	2418062	469	51.49	91.38	0.55	0.14
SAMN30026301	LacPavin_0818_WC50_Bacteria_68_22	LacPavin_0818_WC50	FALSE	Planctomycetes	Bacteria	d__Bacteria;p__Planctomycetota;c__Phycisphaerae;o__Phycisphaerales;f__SM1A02;g__QWPT01;s__	3856587	320	68.5	97.73	5.11	0.07
SAMN30026302	LacPavin_0818_WC40_Bacteria_62_6	LacPavin_0818_WC40	FALSE	Planctomycetes	Bacteria	d__Bacteria;p__Planctomycetota;c__Phycisphaerae;o__Phycisphaerales;f__SM1A02;g__UBA2402;s__	4310636	1017	62.13	79.84	5.68	0.11
SAMN30026303	LacPavin_0818_WC50_Bacteria_60_40	LacPavin_0818_WC50	FALSE	Planctomycetes	Bacteria	d__Bacteria;p__Planctomycetota;c__Phycisphaerae;o__Phycisphaerales;f__SM1A02;g__UBA966;s__	2790178	203	59.53	89.43	0	0.07
SAMN30026304	LacPavin_0920_SED2_Planctomycetes_46_11	LacPavin_0920_SED2	FALSE	Planctomycetes	Planctomycetes, Bacteria	d__Bacteria;p__Planctomycetota;c__Phycisphaerae;o__Sedimentisphaerales;f__Anaerohalophaeraceae;g__;s__	1855984	323	45.92	87.37	2.57	0.15
SAMN30026305	LacPavin_0920_SED3_Phycisphaerae_44_51	LacPavin_0920_SED3	FALSE	Planctomycetes	Phycisphaerae, Planctomycetes, Bacteria	d__Bacteria;p__Planctomycetota;c__Phycisphaerae;o__Sedimentisphaerales;f__Anaerohalophaeraceae;g__;s__	2395560	96	44.45	95.45	2.27	0.06
SAMN30026306	LacPavin_0920_SED4_Phycisphaerae_61_20	LacPavin_0920_SED4	FALSE	Planctomycetes	Phycisphaerae, Planctomycetes, Bacteria	d__Bacteria;p__Planctomycetota;c__Phycisphaerae;o__Sedimentisphaerales;f__Anaerohalophaeraceae;g__PLanc-01;s__	5552649	279	60.99	94.32	1.14	0.08
SAMN30026307	LacPavin_0920_SED5_Planctomycetes_48_7	LacPavin_0920_SED5	FALSE	Planctomycetes	Planctomycetes, Bacteria	d__Bacteria;p__Planctomycetota;c__Phycisphaerae;o__Sedimentisphaerales;f__Anaerohalophaeraceae;g__RBG-13-46-10;s__	3022874	903	48.35	71.83	5.32	0.31
SAMN30026308	LacPavin_0419_WC70L_Bacteria_66_7	LacPavin_0419_WC70L	FALSE	Planctomycetes	None	d__Bacteria;p__Planctomycetota;c__Phycisphaerae;o__SM23-33;f__SM23-33;g__;s__	4095013	952	65.94	73.12	3.51	0.17
SAMN30026309	LacPavin_0419_WC90_Bacteria_66_8	LacPavin_0419_WC90	FALSE	Planctomycetes	None	d__Bacteria;p__Planctomycetota;c__Phycisphaerae;o__SM23-33;f__SM23-33;g__;s__	5680305	441	66.41	94.32	2.27	0.11
SAMN30026310	LacPavin_0920_SED5_Bacteria_61_14	LacPavin_0920_SED5	FALSE	Planctomycetes	Bacteria	d__Bacteria;p__Planctomycetota;c__Phycisphaerae;o__UBA1161;f__UBA1161;g__;s__	6243397	384	61.29	85.23	2.27	0.06
SAMN30026311	LacPavin_0920_WC12_Bacteria_54_10	LacPavin_0920_WC12	FALSE	Planctomycetes	Bacteria	d__Bacteria;p__Planctomycetota;c__Planctomycetes;o__Gemmatales;f__Gemmataceae;g__;s__	4733043	262	54.16	97.73	1.52	0.07
SAMN30026312	LacPavin_0818_WC50_Bacteria_53_13	LacPavin_0818_WC50	FALSE	Planctomycetes	Bacteria	d__Bacteria;p__Planctomycetota;c__Planctomycetes;o__Gemmatales;f__Gemmataceae;g__SYLG01;s__	4662043	174	52.66	96.59	1.14	0.11
SAMN30026313	LacPavin_0818_WC40_Bacteria_59_10	LacPavin_0818_WC40	FALSE	Planctomycetes	Bacteria	d__Bacteria;p__Planctomycetota;c__Planctomycetes;o__Gemmatales;f__Gemmataceae;g__UBA6894;s__UBA6894 sp003669555	4323520	167	58.73	77.22	1.14	0.04
SAMN30026314	LacPavin_0818_WC45_Planctomycetes_43_9	LacPavin_0818_WC45	FALSE	Planctomycetes	Planctomycetes, Bacteria	d__Bacteria;p__Planctomycetota;c__Planctomycetes;o__Gemmatales;f__Gemmataceae;g__UBA969;s__	3310771	360	43.06	76.4	0.29	0.12
SAMN30026315	LacPavin_0818_WC55_Planctomycetes_44_15	LacPavin_0818_WC55	FALSE	Planctomycetes	Planctomycetes, Bacteria	d__Bacteria;p__Planctomycetota;c__Planctomycetes;o__Gemmatales;f__Gemmataceae;g__UBA969;s__UBA969 sp003671255	4495519	612	44.39	90.91	1.24	0.15
SAMN30026316	LacPavin_0419_WC53_Planctomycetales_52_27	LacPavin_0419_WC53	FALSE	Planctomycetes	Planctomycetales, Planctomycetia, Planctomycetes, Bacteria	d__Bacteria;p__Planctomycetota;c__Planctomycetes;o__Isosphaerales;f__Isosphaeraceae;g__QWQI01;s__QWQI01 sp003670885	5387445	406	52.25	98.45	0.58	0.08
SAMN30026317	LacPavin_0419_WC53_Planctomycetales_50_11	LacPavin_0419_WC53	FALSE	Planctomycetes	Planctomycetales, Planctomycetia, Planctomycetes, Bacteria	d__Bacteria;p__Planctomycetota;c__Planctomycetes;o__Pirellulales;f__Pirellulaceae;g__;s__	5551608	72	49.96	96.4	1.18	0.06
SAMN30026318	LacPavin_0920_WC70_Bacteria_62_11	LacPavin_0920_WC70	FALSE	Planctomycetes	Bacteria	d__Bacteria;p__Planctomycetota;c__Planctomycetes;o__Pirellulales;f__Pirellulaceae;g__;s__	14292861	1237	62.15	96.48	5.75	0.13
SAMN30026319	LacPavin_0419_WC53_Planctomycetales_52_23	LacPavin_0419_WC53	FALSE	Planctomycetes	Planctomycetales, Planctomycetia, Planctomycetes, Bacteria	d__Bacteria;p__Planctomycetota;c__Planctomycetes;o__Pirellulales;f__Pirellulaceae;g__Pirellula_B;s__	6830102	102	51.58	97.58	1.18	0.04
SAMN30026320	LacPavin_0419_WC53_Planctomycetales_52_12	LacPavin_0419_WC53	FALSE	Planctomycetes	Planctomycetales, Planctomycetia, Planctomycetes, Bacteria	d__Bacteria;p__Planctomycetota;c__Planctomycetes;o__Pirellulales;f__Pirellulaceae;g__Pirellula_B;s__	5955990	148	51.58	95.22	2.35	0.07
SAMN30026321	LacPavin_0818_WC50_Planctomycetales_55_36	LacPavin_0818_WC50	FALSE	Planctomycetes	Planctomycetales, Planctomycetia, Planctomycetes, Bacteria	d__Bacteria;p__Planctomycetota;c__Planctomycetes;o__Pirellulales;f__Pirellulaceae;g__Pirellula_B;s__	5237937	182	54.88	96.17	0	0.13
SAMN30026322	LacPavin_0818_WC50_Planctomycetales_51_17	LacPavin_0818_WC50	FALSE	Planctomycetes	Planctomycetales, Planctomycetia, Planctomycetes, Bacteria	d__Bacteria;p__Planctomycetota;c__Planctomycetes;o__Pirellulales;f__Pirellulaceae;g__Pirellula_B;s__	6536159	99	50.76	97.58	2.35	0.08
SAMN30026323	LacPavin_0419_WC53_Planctomycetales_55_40	LacPavin_0419_WC53	FALSE	Planctomycetes	Planctomycetales, Planctomycetia, Planctomycetes, Bacteria	d__Bacteria;p__Planctomycetota;c__Planctomycetes;o__Pirellulales;f__Pirellulaceae;g__Pirellula_B;s__Pirellula_B sp003671195	4889463	391	55.26	89.93	0	0.11
SAMN30026324	LacPavin_0920_SED3_Planctomycetia_64_13	LacPavin_0920_SED3	FALSE	Planctomycetes	Planctomycetia, Planctomycetes, Bacteria	d__Bacteria;p__Planctomycetota;c__Planctomycetes;o__Pirellulales;f__UBA11386;g__;s__	6681728	673	64.26	86.21	0	0.1
SAMN30026325	LacPavin_0419_WC53_Planctomycetia_65_8	LacPavin_0419_WC53	FALSE	Planctomycetes	Planctomycetia, Planctomycetes, Bacteria	d__Bacteria;p__Planctomycetota;c__Planctomycetes;o__Pirellulales;f__UBA1268;g__;s__	4155231	301	65.49	90.8	0	0.15
SAMN30026326	LacPavin_0818_WC50_Planctomycetia_66_15	LacPavin_0818_WC50	FALSE	Planctomycetes	Planctomycetia, Planctomycetes, Bacteria	d__Bacteria;p__Planctomycetota;c__Planctomycetes;o__Pirellulales;f__UBA1268;g__;s__	3771210	82	66.3	97.63	0	0.13
SAMN30026327	LacPavin_0419_WC53_Planctomycetia_57_18	LacPavin_0419_WC53	FALSE	Planctomycetes	Planctomycetia, Planctomycetes, Bacteria	d__Bacteria;p__Planctomycetota;c__Planctomycetes;o__Pirellulales;f__UBA1268;g__BAIKAL-G1-2R;s__BAIKAL-G1-2R sp002737405	2884845	149	57.3	94.19	0	0.15
SAMN30026328	LacPavin_0818_WC45_Planctomycetia_57_11	LacPavin_0818_WC45	FALSE	Planctomycetes	Planctomycetia, Planctomycetes, Bacteria	d__Bacteria;p__Planctomycetota;c__Planctomycetes;o__Pirellulales;f__UBA1268;g__BAIKAL-G1-2R;s__BAIKAL-G1-2R sp003670865	3235643	64	56.88	97.63	0	0.05
SAMN30026329	LacPavin_0818_WC50_Planctomycetia_59_41	LacPavin_0818_WC50	FALSE	Planctomycetes	Planctomycetia, Planctomycetes, Bacteria	d__Bacteria;p__Planctomycetota;c__Planctomycetes;o__Pirellulales;f__UBA1268;g__BAIKAL-G1-2R;s__BAIKAL-G1-2R sp003670915	3443958	484	59.34	93.04	0.68	0.25
SAMN30026330	LacPavin_0818_WC45_Bacteria_67_12	LacPavin_0818_WC45	FALSE	Planctomycetes	Bacteria	d__Bacteria;p__Planctomycetota;c__Planctomycetes;o__Pirellulales;f__UBA1268;g__F1-20-MAGs016;s__	5723855	105	67.21	95.4	0	0.06
SAMN30026331	LacPavin_0818_WC45_Planctomycetia_52_9	LacPavin_0818_WC45	FALSE	Planctomycetes	Planctomycetia, Planctomycetes, Bacteria	d__Bacteria;p__Planctomycetota;c__Planctomycetes;o__Pirellulales;f__UBA1268;g__QWOQ01;s__QWOQ01 sp003669585	3663116	246	51.82	96.48	1.15	0.15
SAMN30026332	LacPavin_0419_WC53_Planctomycetia_56_14	LacPavin_0419_WC53	FALSE	Planctomycetes	Planctomycetia, Planctomycetes, Bacteria	d__Bacteria;p__Planctomycetota;c__Planctomycetes;o__Planctomycetales;f__Planctomycetaceae;g__;s__	8142525	643	55.84	97.35	1.12	0.12
SAMN30026333	LacPavin_0419_WC53_Planctomycetales_60_34	LacPavin_0419_WC53	FALSE	Planctomycetes	Planctomycetales, Planctomycetia, Planctomycetes, Bacteria	d__Bacteria;p__Planctomycetota;c__Planctomycetes;o__Planctomycetales;f__Planctomycetaceae;g__Schlesneria;s__	7220479	147	59.95	95.02	2.25	0.06
SAMN30026334	LacPavin_0920_SED5_Planctomycetales_54_34	LacPavin_0920_SED5	FALSE	Planctomycetes	Planctomycetales, Planctomycetia, Planctomycetes, Bacteria	d__Bacteria;p__Planctomycetota;c__Planctomycetes;o__Planctomycetales;f__Planctomycetaceae;g__Schlesneria;s__	4961485	75	54.27	98.71	1.12	0.13
SAMN30026335	LacPavin_0920_WC12_Planctomycetales_54_15	LacPavin_0920_WC12	FALSE	Planctomycetes	Planctomycetales, Planctomycetia, Planctomycetes, Bacteria	d__Bacteria;p__Planctomycetota;c__Planctomycetes;o__Planctomycetales;f__Planctomycetaceae;g__SXXK01;s__	7583814	112	53.94	98.81	0	0.05
SAMN30026336	LacPavin_0818_WC50_Planctomycetales_54_10	LacPavin_0818_WC50	FALSE	Planctomycetes	Planctomycetales, Planctomycetia, Planctomycetes, Bacteria	d__Bacteria;p__Planctomycetota;c__Planctomycetes;o__Planctomycetales;f__Planctomycetaceae;g__SXXK01;s__SXXK01 sp003670925	6029387	212	53.75	93.26	1.12	0.11
SAMN30026337	LacPavin_0419_WC53_Bacteria_60_6	LacPavin_0419_WC53	FALSE	Planctomycetes	Bacteria	d__Bacteria;p__Planctomycetota;c__Planctomycetes;o__Planctomycetales;f__UBA10511;g__UBA10511;s__	8344036	1336	60.19	86.1	2.3	0.18
SAMN30026338	LacPavin_0920_SED3_Bacteria_65_12	LacPavin_0920_SED3	FALSE	Planctomycetes	Bacteria	d__Bacteria;p__Planctomycetota;c__SZUA-567;o__;f__;g__;s__	9129258	1014	64.6	89.61	4.15	0.07
SAMN30026339	LacPavin_0920_WC70_Bacteria_70_9	LacPavin_0920_WC70	FALSE	Planctomycetes	Bacteria	d__Bacteria;p__Planctomycetota;c__UBA1135;o__UBA1135;f__GCA-002686595;g__F1-120-MAGs118;s__	4948013	348	70.16	96.24	5.2	0.07
SAMN30026340	LacPavin_0920_WC90_Bacteria_71_14	LacPavin_0920_WC90	FALSE	Planctomycetes	Bacteria	d__Bacteria;p__Planctomycetota;c__UBA1135;o__UBA1135;f__GCA-002686595;g__SXXH01;s__	4583600	64	70.75	93.55	4.3	0.02
SAMN30026341	LacPavin_0920_WC57_Bacteria_61_21	LacPavin_0920_WC57	FALSE	Planctomycetes	Bacteria	d__Bacteria;p__Planctomycetota;c__UBA1135;o__UBA2386;f__UBA2386;g__SXPK01;s__	4083683	50	60.54	96.59	0.07	0.02
SAMN30026342	LacPavin_0419_WC53_Alphaproteobacteria_67_8	LacPavin_0419_WC53	FALSE	Proteobacteria	Alphaproteobacteria, Proteobacteria, Bacteria	d__Bacteria;p__Proteobacteria;c__Alphaproteobacteria;o__Acetobacterales;f__Acetobacteraceae;g__70-18;s__	5398449	369	67.3	97.67	2.16	0
SAMN30026343	LacPavin_0818_WC50_Alphaproteobacteria_69_13	LacPavin_0818_WC50	FALSE	Proteobacteria	Alphaproteobacteria, Proteobacteria, Bacteria	d__Bacteria;p__Proteobacteria;c__Alphaproteobacteria;o__Acetobacterales;f__Acetobacteraceae;g__70-18;s__	5111241	89	68.7	98.76	0.33	0
SAMN30026344	LacPavin_0818_WC50_Rhodospirillales_62_8	LacPavin_0818_WC50	FALSE	Proteobacteria	Rhodospirillales, Alphaproteobacteria, Proteobacteria, Bacteria	d__Bacteria;p__Proteobacteria;c__Alphaproteobacteria;o__Acetobacterales;f__Acetobacteraceae;g__Ga0074136;s__	3396951	450	61.66	86.92	4.68	0
SAMN30026345	LacPavin_0818_WC50_Rhodospirillales_68_11	LacPavin_0818_WC50	FALSE	Proteobacteria	Rhodospirillales, Alphaproteobacteria, Proteobacteria, Bacteria	d__Bacteria;p__Proteobacteria;c__Alphaproteobacteria;o__Acetobacterales;f__Acetobacteraceae;g__Rhodovarius;s__	4107371	516	68.41	95.5	5.56	0
SAMN30026346	LacPavin_0920_WC90_Alphaproteobacteria_62_13	LacPavin_0920_WC90	FALSE	Proteobacteria	alpha proteobacterium U9-1i, Alphaproteobacteria, Proteobacteria, Bacteria	d__Bacteria;p__Proteobacteria;c__Alphaproteobacteria;o__Caulobacterales;f__Hyphomonadaceae;g__SWB02;s__	3577138	173	61.86	94.44	3.12	0
SAMN30026347	LacPavin_0818_WC50_Alphaproteobacteria_65_9	LacPavin_0818_WC50	FALSE	Proteobacteria	Alphaproteobacteria, Proteobacteria, Bacteria	d__Bacteria;p__Proteobacteria;c__Alphaproteobacteria;o__Dongiales;f__;g__;s__	3364244	87	65.08	98.55	1.74	0
SAMN30026348	LacPavin_0419_WC53_Proteobacteria_38_7	LacPavin_0419_WC53	FALSE	Proteobacteria	Proteobacteria, Bacteria	d__Bacteria;p__Proteobacteria;c__Alphaproteobacteria;o__Paracaedibacterales;f__;g__;s__	1571831	168	37.51	85.76	1.08	0.18
SAMN30026349	LacPavin_0419_WC53_Proteobacteria_39_6	LacPavin_0419_WC53	FALSE	Proteobacteria	Proteobacteria, Bacteria	d__Bacteria;p__Proteobacteria;c__Alphaproteobacteria;o__Paracaedibacterales;f__UBA11393;g__;s__	1409554	292	38.53	84.08	2.15	0.54
SAMN30026350	LacPavin_0818_WC45_Alphaproteobacteria_45_11	LacPavin_0818_WC45	FALSE	Proteobacteria	Alphaproteobacteria, Proteobacteria, Bacteria	d__Bacteria;p__Proteobacteria;c__Alphaproteobacteria;o__Paracaedibacterales;f__UBA11393;g__;s__	1321383	42	45.17	94.62	0	0
SAMN30026351	LacPavin_0818_WC45_Pelagibacterales_30_15	LacPavin_0818_WC45	FALSE	Proteobacteria	Pelagibacterales, Alphaproteobacteria, Proteobacteria, Bacteria	d__Bacteria;p__Proteobacteria;c__Alphaproteobacteria;o__Pelagibacterales;f__Pelagibacteraceae;g__Fonsibacter;s__Fonsibacter sp000510845	963393	175	29.67	89.16	4.73	0
SAMN30026352	LacPavin_0818_WC50_Rhodospirillales_67_9	LacPavin_0818_WC50	FALSE	Proteobacteria	Rhodospirillales, Alphaproteobacteria, Proteobacteria, Bacteria	d__Bacteria;p__Proteobacteria;c__Alphaproteobacteria;o__Reyranellales;f__Reyranellaceae;g__Reyranella;s__	6698481	863	66.87	90.71	5.88	0
SAMN30026353	LacPavin_0419_WC53_Alphaproteobacteria_63_6	LacPavin_0419_WC53	FALSE	Proteobacteria	Alphaproteobacteria, Proteobacteria, Bacteria	d__Bacteria;p__Proteobacteria;c__Alphaproteobacteria;o__Rhizobiales;f__Anderseniellaceae;g__QKVK01;s__	3462248	754	62.91	80.95	2.12	0
SAMN30026354	LacPavin_0920_SED3_Alphaproteobacteria_64_11	LacPavin_0920_SED3	FALSE	Proteobacteria	Alphaproteobacteria, Proteobacteria, Bacteria	d__Bacteria;p__Proteobacteria;c__Alphaproteobacteria;o__Rhizobiales;f__Anderseniellaceae;g__QKVK01;s__	3665989	580	63.75	92.02	2.4	0
SAMN30026355	LacPavin_0818_WC50_Rhizobiales_65_19	LacPavin_0818_WC50	FALSE	Proteobacteria	Rhizobiales, Alphaproteobacteria, Proteobacteria, Bacteria	d__Bacteria;p__Proteobacteria;c__Alphaproteobacteria;o__Rhizobiales;f__Beijerinckiaceae;g__;s__	3791592	100	64.62	93.16	1.41	0
SAMN30026356	LacPavin_0818_WC50_Rhizobiales_65_8	LacPavin_0818_WC50	FALSE	Proteobacteria	Rhizobiales, Alphaproteobacteria, Proteobacteria, Bacteria	d__Bacteria;p__Proteobacteria;c__Alphaproteobacteria;o__Rhizobiales;f__Beijerinckiaceae;g__;s__	3442918	267	64.52	91.84	1.78	0
SAMN30026357	LacPavin_0818_WC50_Rhizobiales_65_10	LacPavin_0818_WC50	FALSE	Proteobacteria	Rhizobiales, Alphaproteobacteria, Proteobacteria, Bacteria	d__Bacteria;p__Proteobacteria;c__Alphaproteobacteria;o__Rhizobiales;f__Beijerinckiaceae;g__;s__	3791499	262	64.8	90.62	0.94	0
SAMN30026358	LacPavin_0818_WC50_Rhizobiales_59_6	LacPavin_0818_WC50	FALSE	Proteobacteria	Rhizobiales, Alphaproteobacteria, Proteobacteria, Bacteria	d__Bacteria;p__Proteobacteria;c__Alphaproteobacteria;o__Rhizobiales;f__Beijerinckiaceae;g__Alsobacter;s__	2463447	567	58.6	80.78	1.14	0
SAMN30026359	LacPavin_0419_WC70S_Methylobacterium_71_26	LacPavin_0419_WC70S	FALSE	Proteobacteria	Methylobacterium, Rhizobiales, Alphaproteobacteria, Proteobacteria, Bacteria	d__Bacteria;p__Proteobacteria;c__Alphaproteobacteria;o__Rhizobiales;f__Beijerinckiaceae;g__Methylobacterium;s__Methylobacterium organophilum	6900655	119	71.4	98.12	0	0
SAMN30026360	LacPavin_0920_WC90_Mesorhizobium_64_12	LacPavin_0920_WC90	FALSE	Proteobacteria	Mesorhizobium, Rhizobiales, Alphaproteobacteria, Proteobacteria, Bacteria	d__Bacteria;p__Proteobacteria;c__Alphaproteobacteria;o__Rhizobiales;f__Rhizobiaceae;g__RCIZ01;s__	3878522	121	63.59	93.86	2.67	0
SAMN30026361	LacPavin_0419_WC53_Afipia_58_6	LacPavin_0419_WC53	FALSE	Proteobacteria	Afipia, Rhizobiales, Alphaproteobacteria, Proteobacteria, Bacteria	d__Bacteria;p__Proteobacteria;c__Alphaproteobacteria;o__Rhizobiales;f__Xanthobacteraceae;g__Afipia;s__	3551513	605	57.52	88.29	3.9	0
SAMN30026362	LacPavin_0419_WC53_Rhizobiales_63_29	LacPavin_0419_WC53	FALSE	Proteobacteria	Rhizobiales, Alphaproteobacteria, Proteobacteria, Bacteria	d__Bacteria;p__Proteobacteria;c__Alphaproteobacteria;o__Rhizobiales;f__Xanthobacteraceae;g__Pseudolabrys;s__	3359351	580	62.97	89.85	5.3	0
SAMN30026363	LacPavin_0419_WC53_Rhizobiales_62_6	LacPavin_0419_WC53	FALSE	Proteobacteria	Rhizobiales, Alphaproteobacteria, Proteobacteria, Bacteria	d__Bacteria;p__Proteobacteria;c__Alphaproteobacteria;o__Rhizobiales;f__Xanthobacteraceae;g__Tardiphaga;s__	4911291	677	62.34	90.86	1.53	0
SAMN30026364	LacPavin_0818_WC50_Alphaproteobacteria_64_9	LacPavin_0818_WC50	FALSE	Proteobacteria	Alphaproteobacteria, Proteobacteria, Bacteria	d__Bacteria;p__Proteobacteria;c__Alphaproteobacteria;o__Rhizobiales;f__Xanthobacteraceae;g__Z2-YC6860;s__	5309877	369	63.68	96.57	2.09	0
SAMN30026365	LacPavin_0818_WC50_Rhodobacterales_63_18	LacPavin_0818_WC50	FALSE	Proteobacteria	Rhodobacterales, Alphaproteobacteria, Proteobacteria, Bacteria	d__Bacteria;p__Proteobacteria;c__Alphaproteobacteria;o__Rhodobacterales;f__Rhodobacteraceae;g__Rubellimicrobium;s__	4070501	46	62.64	98.18	0.81	0
SAMN30026366	LacPavin_0818_WC50_Rhodobacterales_64_8	LacPavin_0818_WC50	FALSE	Proteobacteria	Rhodobacterales, Alphaproteobacteria, Proteobacteria, Bacteria	d__Bacteria;p__Proteobacteria;c__Alphaproteobacteria;o__Rhodobacterales;f__Rhodobacteraceae;g__Tabrizicola;s__	3555218	233	64.14	96.91	1.61	0
SAMN30026367	LacPavin_0818_WC40_Novosphingobium_64_9	LacPavin_0818_WC40	FALSE	Proteobacteria	Novosphingobium, Sphingomonadales, Alphaproteobacteria, Proteobacteria, Bacteria	d__Bacteria;p__Proteobacteria;c__Alphaproteobacteria;o__Sphingomonadales;f__Sphingomonadaceae;g__Novosphingobium;s__	3700487	338	64.36	76.82	0.92	0
SAMN30026368	LacPavin_0920_WC12_Sphingomonadales_55_8	LacPavin_0920_WC12	FALSE	Proteobacteria	Sphingomonadales, Alphaproteobacteria, Proteobacteria, Bacteria	d__Bacteria;p__Proteobacteria;c__Alphaproteobacteria;o__Sphingomonadales;f__Sphingomonadaceae;g__Sphingorhabdus_B;s__	1767002	468	55.14	82.18	3.78	0
SAMN30026369	LacPavin_0920_WC57_Alphaproteobacteria_62_7	LacPavin_0920_WC57	FALSE	Proteobacteria	Alphaproteobacteria, Proteobacteria, Bacteria	d__Bacteria;p__Proteobacteria;c__Alphaproteobacteria;o__UBA1301;f__UBA1301;g__UBA6038;s__	2284933	438	61.97	86.86	0.93	0.11
SAMN30026370	LacPavin_0818_WC50_Burkholderiales_69_7	LacPavin_0818_WC50	FALSE	Proteobacteria	Burkholderiales, Betaproteobacteria, Proteobacteria, Bacteria	d__Bacteria;p__Proteobacteria;c__Gammaproteobacteria;o__Burkholderiales;f__Burkholderiaceae;g__;s__	4283931	494	68.98	85.73	3.26	0
SAMN30026371	LacPavin_0419_WC70S_Burkholderiales_62_11	LacPavin_0419_WC70S	FALSE	Proteobacteria	Burkholderiales, Betaproteobacteria, Proteobacteria, Bacteria	d__Bacteria;p__Proteobacteria;c__Gammaproteobacteria;o__Burkholderiales;f__Burkholderiaceae;g__Albidiferax;s__	4550934	249	62.25	96.34	2.6	0
SAMN30026372	LacPavin_0419_WC53_Janthinobacterium_63_10	LacPavin_0419_WC53	FALSE	Proteobacteria	Janthinobacterium lividum, Janthinobacterium, Burkholderiales, Betaproteobacteria, Proteobacteria, Bacteria	d__Bacteria;p__Proteobacteria;c__Gammaproteobacteria;o__Burkholderiales;f__Burkholderiaceae;g__Janthinobacterium;s__	6344338	395	63.34	98.43	1.44	0
SAMN30026373	LacPavin_0818_WC40_Burkholderiales_56_11	LacPavin_0818_WC40	FALSE	Proteobacteria	Burkholderiales, Betaproteobacteria, Proteobacteria, Bacteria	d__Bacteria;p__Proteobacteria;c__Gammaproteobacteria;o__Burkholderiales;f__Burkholderiaceae;g__Limnohabitans;s__	2435700	507	55.78	85.01	3.7	0
SAMN30026374	LacPavin_0818_WC45_Burkholderiales_55_8	LacPavin_0818_WC45	FALSE	Proteobacteria	Burkholderiales, Betaproteobacteria, Proteobacteria, Bacteria	d__Bacteria;p__Proteobacteria;c__Gammaproteobacteria;o__Burkholderiales;f__Burkholderiaceae;g__Limnohabitans;s__	3288758	144	54.55	99.01	0.97	0
SAMN30026375	LacPavin_0818_WC50_Burkholderiales_52_10	LacPavin_0818_WC50	FALSE	Proteobacteria	Burkholderiales, Betaproteobacteria, Proteobacteria, Bacteria	d__Bacteria;p__Proteobacteria;c__Gammaproteobacteria;o__Burkholderiales;f__Burkholderiaceae;g__Limnohabitans;s__	2691676	233	52.46	87.79	4.03	0
SAMN30026376	LacPavin_0920_WC12_Burkholderiales_50_18	LacPavin_0920_WC12	FALSE	Proteobacteria	Burkholderiales, Betaproteobacteria, Proteobacteria, Bacteria	d__Bacteria;p__Proteobacteria;c__Gammaproteobacteria;o__Burkholderiales;f__Burkholderiaceae;g__Limnohabitans;s__Limnohabitans sp005786815	2491975	75	50.44	96.8	0.9	0
SAMN30026377	LacPavin_0419_WC70S_Burkholderiales_67_14	LacPavin_0419_WC70S	FALSE	Proteobacteria	RIFOXYC12_FULL_Burkholderiales_65_23_curated, Burkholderiales, Betaproteobacteria, Proteobacteria, Bacteria	d__Bacteria;p__Proteobacteria;c__Gammaproteobacteria;o__Burkholderiales;f__Burkholderiaceae;g__Malikia;s__	3072366	110	66.77	92.76	0.93	0
SAMN30026378	LacPavin_0419_WC70S_Polaromonas_61_6	LacPavin_0419_WC70S	FALSE	Proteobacteria	Polaromonas, Burkholderiales, Betaproteobacteria, Proteobacteria, Bacteria	d__Bacteria;p__Proteobacteria;c__Gammaproteobacteria;o__Burkholderiales;f__Burkholderiaceae;g__Polaromonas;s__	1655219	454	60.65	70.71	1.5	0
SAMN30026379	LacPavin_0920_WC12_Polaromonas_62_10	LacPavin_0920_WC12	FALSE	Proteobacteria	Polaromonas, Burkholderiales, Betaproteobacteria, Proteobacteria, Bacteria	d__Bacteria;p__Proteobacteria;c__Gammaproteobacteria;o__Burkholderiales;f__Burkholderiaceae;g__Polaromonas;s__	3648230	452	62.05	94.96	3.35	0
SAMN30026380	LacPavin_0818_WC50_Burkholderiales_43_8	LacPavin_0818_WC50	FALSE	Proteobacteria	Burkholderiales, Betaproteobacteria, Proteobacteria, Bacteria	d__Bacteria;p__Proteobacteria;c__Gammaproteobacteria;o__Burkholderiales;f__Burkholderiaceae;g__Polynucleobacter;s__	2418770	328	42.71	88.4	2.4	0
SAMN30026381	LacPavin_0920_WC57_Burkholderiales_44_21	LacPavin_0920_WC57	FALSE	Proteobacteria	Burkholderiales, Betaproteobacteria, Proteobacteria, Bacteria	d__Bacteria;p__Proteobacteria;c__Gammaproteobacteria;o__Burkholderiales;f__Burkholderiaceae;g__Polynucleobacter;s__	2031111	37	44.33	90.74	0	0
SAMN30026382	LacPavin_0920_WC12_Burkholderiales_47_24	LacPavin_0920_WC12	FALSE	Proteobacteria	Burkholderiales, Betaproteobacteria, Proteobacteria, Bacteria	d__Bacteria;p__Proteobacteria;c__Gammaproteobacteria;o__Burkholderiales;f__Burkholderiaceae;g__Polynucleobacter;s__Polynucleobacter sp002359975	1421447	121	46.94	83.64	1.08	0
SAMN30026383	LacPavin_0818_WC40_Polynucleobacter_46_104	LacPavin_0818_WC40	FALSE	Proteobacteria	Polynucleobacter necessarius, Polynucleobacter, Burkholderiales, Betaproteobacteria, Proteobacteria, Bacteria	d__Bacteria;p__Proteobacteria;c__Gammaproteobacteria;o__Burkholderiales;f__Burkholderiaceae;g__Polynucleobacter;s__Polynucleobacter yangtzensis	1885164	85	45.57	96	0.43	0
SAMN30026384	LacPavin_0419_WC53_Burkholderiales_60_14	LacPavin_0419_WC53	FALSE	Proteobacteria	Burkholderiales, Betaproteobacteria, Proteobacteria, Bacteria	d__Bacteria;p__Proteobacteria;c__Gammaproteobacteria;o__Burkholderiales;f__Burkholderiaceae;g__Rhodoferax;s__	4127849	260	60.19	95.6	1.2	0
SAMN30026385	LacPavin_0818_WC45_Burkholderiales_62_19	LacPavin_0818_WC45	FALSE	Proteobacteria	Burkholderiales, Betaproteobacteria, Proteobacteria, Bacteria	d__Bacteria;p__Proteobacteria;c__Gammaproteobacteria;o__Burkholderiales;f__Burkholderiaceae;g__Rhodoferax;s__	3695506	48	62.42	99.3	0.67	0
SAMN30026386	LacPavin_0818_WC55_Burkholderiales_61_9	LacPavin_0818_WC55	FALSE	Proteobacteria	Burkholderiales, Betaproteobacteria, Proteobacteria, Bacteria	d__Bacteria;p__Proteobacteria;c__Gammaproteobacteria;o__Burkholderiales;f__Burkholderiaceae;g__Rhodoferax;s__	3205836	842	61.27	87.39	5.26	0
SAMN30026387	LacPavin_0920_WC12_Burkholderiales_61_8	LacPavin_0920_WC12	FALSE	Proteobacteria	Burkholderiales, Betaproteobacteria, Proteobacteria, Bacteria	d__Bacteria;p__Proteobacteria;c__Gammaproteobacteria;o__Burkholderiales;f__Burkholderiaceae;g__Rhodoferax;s__	2970417	808	61.39	72.41	5.93	0
SAMN30026388	LacPavin_0818_WC50_Burkholderiales_53_5	LacPavin_0818_WC50	FALSE	Proteobacteria	Burkholderiales, Betaproteobacteria, Proteobacteria, Bacteria	d__Bacteria;p__Proteobacteria;c__Gammaproteobacteria;o__Burkholderiales;f__Burkholderiaceae;g__SCGC-AAA027-K21;s__	2445478	578	53.23	82.69	0.71	0
SAMN30026389	LacPavin_0818_WC45_Burkholderiales_55_9	LacPavin_0818_WC45	FALSE	Proteobacteria	Burkholderiales, Betaproteobacteria, Proteobacteria, Bacteria	d__Bacteria;p__Proteobacteria;c__Gammaproteobacteria;o__Burkholderiales;f__Burkholderiaceae;g__SYFN01;s__	2754167	88	54.77	96.27	0.61	0
SAMN30026390	LacPavin_0818_WC50_Burkholderiales_44_9	LacPavin_0818_WC50	FALSE	Proteobacteria	Burkholderiales, Betaproteobacteria, Proteobacteria, Bacteria	d__Bacteria;p__Proteobacteria;c__Gammaproteobacteria;o__Burkholderiales;f__Burkholderiaceae;g__SYFN01;s__	2282725	313	43.77	93.87	5.84	0
SAMN30026391	LacPavin_0818_WC40_Burkholderiales_72_27	LacPavin_0818_WC40	FALSE	Proteobacteria	Burkholderiales, Betaproteobacteria, Proteobacteria, Bacteria	d__Bacteria;p__Proteobacteria;c__Gammaproteobacteria;o__Burkholderiales;f__Burkholderiaceae;g__UBA4615;s__	4954742	93	71.82	99.38	1.44	0
SAMN30026392	LacPavin_0818_WC50_Burkholderiales_63_11	LacPavin_0818_WC50	FALSE	Proteobacteria	Burkholderiales, Betaproteobacteria, Proteobacteria, Bacteria	d__Bacteria;p__Proteobacteria;c__Gammaproteobacteria;o__Burkholderiales;f__Burkholderiaceae;g__UBA4615;s__	4010973	46	63.3	97.22	0.41	0
SAMN30026393	LacPavin_0818_WC50_Burkholderiales_63_6	LacPavin_0818_WC50	FALSE	Proteobacteria	Burkholderiales, Betaproteobacteria, Proteobacteria, Bacteria	d__Bacteria;p__Proteobacteria;c__Gammaproteobacteria;o__Burkholderiales;f__Burkholderiaceae;g__UBA4615;s__	3449009	674	63.4	73.39	4.48	0
SAMN30026394	LacPavin_0419_WC70L_Burkholderiales_50_7	LacPavin_0419_WC70L	FALSE	Proteobacteria	Burkholderiales, Betaproteobacteria, Proteobacteria, Bacteria	d__Bacteria;p__Proteobacteria;c__Gammaproteobacteria;o__Burkholderiales;f__Burkholderiaceae;g__Undibacterium;s__Undibacterium parvum	4003187	863	50.12	84.3	2.57	0
SAMN30026395	LacPavin_0419_WC53_Betaproteobacteria_48_21	LacPavin_0419_WC53	FALSE	Proteobacteria	Betaproteobacteria, Proteobacteria, Bacteria	d__Bacteria;p__Proteobacteria;c__Gammaproteobacteria;o__Burkholderiales;f__Chitinibacteraceae;g__Iodobacter;s__	4946219	145	48.36	98.29	2.59	0
SAMN30026396	LacPavin_0818_WC50_Betaproteobacteria_68_8	LacPavin_0818_WC50	FALSE	Proteobacteria	Betaproteobacteria, Proteobacteria, Bacteria	d__Bacteria;p__Proteobacteria;c__Gammaproteobacteria;o__Burkholderiales;f__Ga0077523;g__;s__	4636727	282	67.96	90.84	2.52	0
SAMN30026397	LacPavin_0920_WC57_Gallionellales_53_42	LacPavin_0920_WC57	FALSE	Proteobacteria	Gallionellales, Betaproteobacteria, Proteobacteria, Bacteria	d__Bacteria;p__Proteobacteria;c__Gammaproteobacteria;o__Burkholderiales;f__Gallionellaceae;g__Gallionella;s__	2382419	117	53.46	87.7	1.69	0
SAMN30026398	LacPavin_0920_WC70_Gallionellales_49_9	LacPavin_0920_WC70	FALSE	Proteobacteria	Gallionellales, Betaproteobacteria, Proteobacteria, Bacteria	d__Bacteria;p__Proteobacteria;c__Gammaproteobacteria;o__Burkholderiales;f__Gallionellaceae;g__Nitrotoga;s__	2061382	415	49.49	86.92	4.2	0
SAMN30026399	LacPavin_0818_WC50_Gallionellales_51_24	LacPavin_0818_WC50	FALSE	Proteobacteria	Gallionellales, Betaproteobacteria, Proteobacteria, Bacteria	d__Bacteria;p__Proteobacteria;c__Gammaproteobacteria;o__Burkholderiales;f__Gallionellaceae;g__Nitrotoga;s__Nitrotoga sp002470125	1228018	93	51.28	87.24	0.06	0
SAMN30026400	LacPavin_0818_WC55_Methylopumilus_37_14	LacPavin_0818_WC55	FALSE	Proteobacteria	Candidatus Methylopumilus planktonicus, Candidatus Methylopumilus, Methylophilales, Betaproteobacteria, Proteobacteria, Bacteria	d__Bacteria;p__Proteobacteria;c__Gammaproteobacteria;o__Burkholderiales;f__Methylophilaceae;g__Methylopumilus;s__	1202099	98	37.14	90.66	1.58	0
SAMN30026401	LacPavin_0920_WC57_Methylopumilus_37_15	LacPavin_0920_WC57	FALSE	Proteobacteria	Candidatus Methylopumilus planktonicus, Candidatus Methylopumilus, Methylophilales, Betaproteobacteria, Proteobacteria, Bacteria	d__Bacteria;p__Proteobacteria;c__Gammaproteobacteria;o__Burkholderiales;f__Methylophilaceae;g__Methylopumilus;s__	1084748	98	37.14	84.94	1.15	0
SAMN30026402	LacPavin_0818_WC55_Methylophilales_43_20	LacPavin_0818_WC55	FALSE	Proteobacteria	Methylophilales, Betaproteobacteria, Proteobacteria, Bacteria	d__Bacteria;p__Proteobacteria;c__Gammaproteobacteria;o__Burkholderiales;f__Methylophilaceae;g__Methylotenera;s__	1901788	71	43.47	98.29	0.69	0
SAMN30026403	LacPavin_0920_WC57_Methylotenera_42_43	LacPavin_0920_WC57	FALSE	Proteobacteria	Methylotenera versatilis, Methylotenera, Methylophilales, Betaproteobacteria, Proteobacteria, Bacteria	d__Bacteria;p__Proteobacteria;c__Gammaproteobacteria;o__Burkholderiales;f__Methylophilaceae;g__Methylotenera;s__	1936869	276	42.37	95.55	5.83	0
SAMN30026404	LacPavin_0818_WC40_Nitrosospira_41_18	LacPavin_0818_WC40	FALSE	Proteobacteria	Nitrosospira, Nitrosomonadales, Betaproteobacteria, Proteobacteria, Bacteria	d__Bacteria;p__Proteobacteria;c__Gammaproteobacteria;o__Burkholderiales;f__Nitrosomonadaceae;g__;s__	1367784	23	40.69	94.73	0	0
SAMN30026405	LacPavin_0818_WC40_Nitrosospira_55_48	LacPavin_0818_WC40	FALSE	Proteobacteria	Nitrosospira, Nitrosomonadales, Betaproteobacteria, Proteobacteria, Bacteria	d__Bacteria;p__Proteobacteria;c__Gammaproteobacteria;o__Burkholderiales;f__Nitrosomonadaceae;g__;s__	2091614	93	54.89	98.41	0.78	0
SAMN30026406	LacPavin_0818_WC45_Betaproteobacteria_60_9	LacPavin_0818_WC45	FALSE	Proteobacteria	Betaproteobacteria, Proteobacteria, Bacteria	d__Bacteria;p__Proteobacteria;c__Gammaproteobacteria;o__Burkholderiales;f__Rhodocyclaceae;g__Sterolibacterium;s__	5298245	139	60.48	93.27	2.62	0
SAMN30026407	LacPavin_0920_WC57_Betaproteobacteria_60_7	LacPavin_0920_WC57	FALSE	Proteobacteria	Betaproteobacteria, Proteobacteria, Bacteria	d__Bacteria;p__Proteobacteria;c__Gammaproteobacteria;o__Burkholderiales;f__Rhodocyclaceae;g__Sterolibacterium;s__	3658473	1031	59.74	70.82	5.12	0
SAMN30026408	LacPavin_0920_WC57_Betaproteobacteria_60_7b	LacPavin_0920_WC57	FALSE	Proteobacteria	Betaproteobacteria, Proteobacteria, Bacteria	d__Bacteria;p__Proteobacteria;c__Gammaproteobacteria;o__Burkholderiales;f__Rhodocyclaceae;g__Sterolibacterium;s__	3445608	836	60.38	72.73	4.4	0
SAMN30026409	LacPavin_0818_WC45_Rhodocyclales_63_13	LacPavin_0818_WC45	FALSE	Proteobacteria	Rhodocyclales, Betaproteobacteria, Proteobacteria, Bacteria	d__Bacteria;p__Proteobacteria;c__Gammaproteobacteria;o__Burkholderiales;f__Rhodocyclaceae;g__Sulfuritalea;s__	3366275	130	63.28	92.38	1.57	0
SAMN30026410	LacPavin_0818_WC45_Rhodocyclales_63_30	LacPavin_0818_WC45	FALSE	Proteobacteria	Rhodocyclales, Betaproteobacteria, Proteobacteria, Bacteria	d__Bacteria;p__Proteobacteria;c__Gammaproteobacteria;o__Burkholderiales;f__Rhodocyclaceae;g__Sulfuritalea;s__	2875774	57	63.16	80.25	2.03	0
SAMN30026411	LacPavin_0818_WC45_Rhodocyclales_62_25	LacPavin_0818_WC45	FALSE	Proteobacteria	Rhodocyclales, Betaproteobacteria, Proteobacteria, Bacteria	d__Bacteria;p__Proteobacteria;c__Gammaproteobacteria;o__Burkholderiales;f__Rhodocyclaceae;g__Sulfuritalea;s__	4214647	114	61.83	95.09	8.7	0
SAMN30026412	LacPavin_0818_WC55_Rhodocyclales_62_34	LacPavin_0818_WC55	FALSE	Proteobacteria	Rhodocyclales, Betaproteobacteria, Proteobacteria, Bacteria	d__Bacteria;p__Proteobacteria;c__Gammaproteobacteria;o__Burkholderiales;f__Rhodocyclaceae;g__Sulfuritalea;s__	3097980	315	62.15	86.01	3.37	0
SAMN30026413	LacPavin_0818_WC55_Sulfuritalea_62_7	LacPavin_0818_WC55	FALSE	Proteobacteria	Sulfuritalea hydrogenivorans, Sulfuritalea, Rhodocyclales, Betaproteobacteria, Proteobacteria, Bacteria	d__Bacteria;p__Proteobacteria;c__Gammaproteobacteria;o__Burkholderiales;f__Rhodocyclaceae;g__Sulfuritalea;s__	2896661	503	62.2	75.33	2.23	0
SAMN30026414	LacPavin_0818_WC50_Betaproteobacteria_65_6	LacPavin_0818_WC50	FALSE	Proteobacteria	Betaproteobacteria, Proteobacteria, Bacteria	d__Bacteria;p__Proteobacteria;c__Gammaproteobacteria;o__Burkholderiales;f__SG8-39;g__;s__	3288172	964	65.18	75.18	2.7	0
SAMN30026415	LacPavin_0920_WC57_Betaproteobacteria_63_7	LacPavin_0920_WC57	FALSE	Proteobacteria	Betaproteobacteria, Proteobacteria, Bacteria	d__Bacteria;p__Proteobacteria;c__Gammaproteobacteria;o__Burkholderiales;f__SG8-39;g__;s__	3689980	725	62.53	84.3	2.62	0
SAMN30026416	LacPavin_0818_WC45_Betaproteobacteria_62_8	LacPavin_0818_WC45	FALSE	Proteobacteria	Betaproteobacteria, Proteobacteria, Bacteria	d__Bacteria;p__Proteobacteria;c__Gammaproteobacteria;o__Burkholderiales;f__SG8-39;g__2-12-FULL-64-23;s__	5362182	456	62.48	86.86	4.08	0
SAMN30026417	LacPavin_0818_WC50_Betaproteobacteria_61_7	LacPavin_0818_WC50	FALSE	Proteobacteria	Betaproteobacteria, Proteobacteria, Bacteria	d__Bacteria;p__Proteobacteria;c__Gammaproteobacteria;o__Burkholderiales;f__SG8-41;g__PALSA-1004;s__	4176717	743	61.28	89.91	2.21	0
SAMN30026418	LacPavin_0419_WC53_Gammaproteobacteria_39_9	LacPavin_0419_WC53	FALSE	Proteobacteria	RIFCSPHIGHO2_12_FULL_Gammaproteobacteria_38_11_curated, Gammaproteobacteria, Proteobacteria, Bacteria	d__Bacteria;p__Proteobacteria;c__Gammaproteobacteria;o__Coxiellales;f__Coxiellaceae;g__2-02-FULL-42-43;s__	2162034	76	39.31	95.03	1.55	0
SAMN30026419	LacPavin_0818_WC45_Gammaproteobacteria_38_6	LacPavin_0818_WC45	FALSE	Proteobacteria	Gammaproteobacteria, Proteobacteria, Bacteria	d__Bacteria;p__Proteobacteria;c__Gammaproteobacteria;o__Coxiellales;f__Coxiellaceae;g__2-02-FULL-42-43;s__	2005231	454	38.19	77.44	2.07	0
SAMN30026420	LacPavin_0818_WC40_Aeromonas_59_89	LacPavin_0818_WC40	FALSE	Proteobacteria	Aeromonas salmonicida, Aeromonas, Aeromonadales, Gammaproteobacteria, Proteobacteria, Bacteria	d__Bacteria;p__Proteobacteria;c__Gammaproteobacteria;o__Enterobacterales;f__Aeromonadaceae;g__Aeromonas;s__Aeromonas piscicola	5073457	248	59.45	95.53	1.11	0
SAMN30026421	LacPavin_0419_WC53_Aeromonas_58_12	LacPavin_0419_WC53	FALSE	Proteobacteria	Aeromonas veronii, Aeromonas, Aeromonadales, Gammaproteobacteria, Proteobacteria, Bacteria	d__Bacteria;p__Proteobacteria;c__Gammaproteobacteria;o__Enterobacterales;f__Aeromonadaceae;g__Aeromonas;s__Aeromonas sobria	4548690	86	57.82	97.08	4.87	0
SAMN30026422	LacPavin_0818_WC45_Gammaproteobacteria_43_7	LacPavin_0818_WC45	FALSE	Proteobacteria	Gammaproteobacteria, Proteobacteria, Bacteria	d__Bacteria;p__Proteobacteria;c__Gammaproteobacteria;o__Francisellales;f__;g__;s__	1943501	193	43.47	92.4	1.15	0.06
SAMN30026423	LacPavin_0818_WC45_Legionella_44_9	LacPavin_0818_WC45	FALSE	Proteobacteria	Legionella, Legionellales, Gammaproteobacteria, Proteobacteria, Bacteria	d__Bacteria;p__Proteobacteria;c__Gammaproteobacteria;o__Legionellales;f__Legionellaceae;g__;s__	2257360	85	44.22	94.69	0.97	0
SAMN30026424	LacPavin_0419_WC53_Gammaproteobacteria_44_22	LacPavin_0419_WC53	FALSE	Proteobacteria	Gammaproteobacteria, Proteobacteria, Bacteria	d__Bacteria;p__Proteobacteria;c__Gammaproteobacteria;o__Legionellales;f__Legionellaceae;g__2-12-FULL-37-14;s__	2316290	86	44.2	95.93	0.78	0
SAMN30026425	LacPavin_0419_WC53_Legionellales_42_6	LacPavin_0419_WC53	FALSE	Proteobacteria	Legionellales, Gammaproteobacteria, Proteobacteria, Bacteria	d__Bacteria;p__Proteobacteria;c__Gammaproteobacteria;o__Legionellales;f__Legionellaceae;g__GCA-2786165;s__	1839634	318	42.02	88.7	2.66	0
SAMN30026426	LacPavin_0920_WC57_Legionellales_42_16	LacPavin_0920_WC57	FALSE	Proteobacteria	Legionellales, Gammaproteobacteria, Proteobacteria, Bacteria	d__Bacteria;p__Proteobacteria;c__Gammaproteobacteria;o__Legionellales;f__Legionellaceae;g__GCA-2786165;s__	2255465	84	42.41	97.37	0.58	0
SAMN30026427	LacPavin_0920_WC57_Proteobacteria_53_33	LacPavin_0920_WC57	FALSE	Proteobacteria	Proteobacteria, Bacteria	d__Bacteria;p__Proteobacteria;c__Gammaproteobacteria;o__Methylococcales;f__Methylococcaceae;g__Methyloumidiphilus;s__	6152013	269	52.87	97.9	2.72	0.1
SAMN30026428	LacPavin_0419_WC70S_Methylobacter_40_16	LacPavin_0419_WC70S	FALSE	Proteobacteria	Methylobacter tundripaludum, Methylobacter, Methylococcales, Gammaproteobacteria, Proteobacteria, Bacteria	d__Bacteria;p__Proteobacteria;c__Gammaproteobacteria;o__Methylococcales;f__Methylomonadaceae;g__KS41;s__	2771051	94	40.41	98.21	1.04	0
SAMN30026429	LacPavin_0920_WC57_Methylobacter_39_18	LacPavin_0920_WC57	FALSE	Proteobacteria	Methylobacter tundripaludum, Methylobacter, Methylococcales, Gammaproteobacteria, Proteobacteria, Bacteria	d__Bacteria;p__Proteobacteria;c__Gammaproteobacteria;o__Methylococcales;f__Methylomonadaceae;g__KS41;s__	2469465	53	39	95.37	0.69	0
SAMN30026430	LacPavin_0920_WC57_Methylococcales_48_27	LacPavin_0920_WC57	FALSE	Proteobacteria	Methylococcales, Gammaproteobacteria, Proteobacteria, Bacteria	d__Bacteria;p__Proteobacteria;c__Gammaproteobacteria;o__Methylococcales;f__Methylomonadaceae;g__KS41;s__	4080241	111	47.65	93.02	0.65	0
SAMN30026431	LacPavin_0920_WC57_Methylococcales_39_23	LacPavin_0920_WC57	FALSE	Proteobacteria	Methylococcales, Gammaproteobacteria, Proteobacteria, Bacteria	d__Bacteria;p__Proteobacteria;c__Gammaproteobacteria;o__Methylococcales;f__Methylomonadaceae;g__KS41;s__	2696958	47	38.54	95.39	1.73	0
SAMN30026432	LacPavin_0920_WC57_Methylobacter_41_23	LacPavin_0920_WC57	FALSE	Proteobacteria	Methylobacter tundripaludum, Methylobacter, Methylococcales, Gammaproteobacteria, Proteobacteria, Bacteria	d__Bacteria;p__Proteobacteria;c__Gammaproteobacteria;o__Methylococcales;f__Methylomonadaceae;g__KS41;s__KS41 sp003584895	2336112	122	40.76	90.76	0.98	0
SAMN30026433	LacPavin_0419_WC53_Methylobacter_49_11	LacPavin_0419_WC53	FALSE	Proteobacteria	Methylobacter tundripaludum, Methylobacter, Methylococcales, Gammaproteobacteria, Proteobacteria, Bacteria	d__Bacteria;p__Proteobacteria;c__Gammaproteobacteria;o__Methylococcales;f__Methylomonadaceae;g__Methylobacter_A;s__	5232265	138	48.71	99.41	1.85	0
SAMN30026434	LacPavin_0818_WC45_Methylobacter_43_7	LacPavin_0818_WC45	FALSE	Proteobacteria	Methylobacter tundripaludum, Methylobacter, Methylococcales, Gammaproteobacteria, Proteobacteria, Bacteria	d__Bacteria;p__Proteobacteria;c__Gammaproteobacteria;o__Methylococcales;f__Methylomonadaceae;g__Methylobacter_A;s__	3843808	456	43.13	93.77	2.38	0
SAMN30026435	LacPavin_0818_WC45_Methylococcales_44_10	LacPavin_0818_WC45	FALSE	Proteobacteria	Methylococcales, Gammaproteobacteria, Proteobacteria, Bacteria	d__Bacteria;p__Proteobacteria;c__Gammaproteobacteria;o__Methylococcales;f__Methylomonadaceae;g__SXIZ01;s__	3616059	304	44.4	98.61	1.9	0
SAMN30026436	LacPavin_0818_WC40_Methylococcales_40_12	LacPavin_0818_WC40	FALSE	Proteobacteria	Methylococcales, Gammaproteobacteria, Proteobacteria, Bacteria	d__Bacteria;p__Proteobacteria;c__Gammaproteobacteria;o__Methylococcales;f__Methylomonadaceae;g__UBA10906;s__	1958432	52	39.75	92.39	0.15	0
SAMN30026437	LacPavin_0818_WC45_Methylococcales_40_20	LacPavin_0818_WC45	FALSE	Proteobacteria	Methylococcales, Gammaproteobacteria, Proteobacteria, Bacteria	d__Bacteria;p__Proteobacteria;c__Gammaproteobacteria;o__Methylococcales;f__Methylomonadaceae;g__UBA10906;s__	2632083	247	40.03	94.01	2.52	0
SAMN30026438	LacPavin_0818_WC45_Methylococcales_42_49	LacPavin_0818_WC45	FALSE	Proteobacteria	Methylococcales, Gammaproteobacteria, Proteobacteria, Bacteria	d__Bacteria;p__Proteobacteria;c__Gammaproteobacteria;o__Methylococcales;f__Methylomonadaceae;g__UBA4132;s__	3596822	75	41.84	97.43	1.69	0
SAMN30026439	LacPavin_0920_WC70_Gammaproteobacteria_68_44	LacPavin_0920_WC70	FALSE	Proteobacteria	Gammaproteobacteria, Proteobacteria, Bacteria	d__Bacteria;p__Proteobacteria;c__Gammaproteobacteria;o__Nevskiales;f__Nevskiaceae;g__Nevskia;s__	4303171	32	67.85	95.85	1.27	0
SAMN30026440	LacPavin_0920_WC70_Gammaproteobacteria_66_37	LacPavin_0920_WC70	FALSE	Proteobacteria	Gammaproteobacteria, Proteobacteria, Bacteria	d__Bacteria;p__Proteobacteria;c__Gammaproteobacteria;o__Nevskiales;f__Nevskiaceae;g__Nevskia;s__	4150362	24	65.94	94.07	4.21	0
SAMN30026441	LacPavin_0920_SED3_Proteobacteria_61_7	LacPavin_0920_SED3	FALSE	Proteobacteria	Proteobacteria, Bacteria	d__Bacteria;p__Proteobacteria;c__Gammaproteobacteria;o__Pseudomonadales;f__HTCC2089;g__SZUA-521;s__	2621937	941	60.82	72.48	3.1	0.2
SAMN30026442	LacPavin_0419_WC70S_Pseudomonas_59_33	LacPavin_0419_WC70S	FALSE	Proteobacteria	Pseudomonas, Pseudomonadales, Gammaproteobacteria, Proteobacteria, Bacteria	d__Bacteria;p__Proteobacteria;c__Gammaproteobacteria;o__Pseudomonadales;f__Pseudomonadaceae;g__Pseudomonas_E;s__	3834247	881	58.78	81.77	3.17	0
SAMN30026443	LacPavin_0818_WC45_Proteobacteria_65_6	LacPavin_0818_WC45	FALSE	Proteobacteria	Proteobacteria, Bacteria	d__Bacteria;p__Proteobacteria;c__Gammaproteobacteria;o__Steroidobacterales;f__Steroidobacteraceae;g__;s__	3652728	679	64.6	79.47	1.96	0
SAMN30026444	LacPavin_0920_SED3_Proteobacteria_66_26	LacPavin_0920_SED3	FALSE	Proteobacteria	Proteobacteria, Bacteria	d__Bacteria;p__Proteobacteria;c__Gammaproteobacteria;o__Steroidobacterales;f__Steroidobacteraceae;g__RPQJ01;s__	3124677	409	66.02	84.15	4.29	0
SAMN30026445	LacPavin_0818_WC50_Proteobacteria_67_7	LacPavin_0818_WC50	FALSE	Proteobacteria	Proteobacteria, Bacteria	d__Bacteria;p__Proteobacteria;c__Gammaproteobacteria;o__Steroidobacterales;f__Steroidobacteraceae;g__UBA964;s__UBA964 sp002292945	2337033	312	66.93	85.14	1.4	0
SAMN30026446	LacPavin_0818_WC50_Proteobacteria_61_10	LacPavin_0818_WC50	FALSE	Proteobacteria	Proteobacteria, Bacteria	d__Bacteria;p__Proteobacteria;c__Gammaproteobacteria;o__Steroidobacterales;f__Steroidobacteraceae;g__ZC4RG30;s__	2771976	36	61.01	95.79	2.64	0.03
SAMN30026447	LacPavin_0920_WC12_Gammaproteobacteria_65_9	LacPavin_0920_WC12	FALSE	Proteobacteria	RIFCSPHIGHO2_12_FULL_Gammaproteobacteria_63_22_curated, Gammaproteobacteria, Proteobacteria, Bacteria	d__Bacteria;p__Proteobacteria;c__Gammaproteobacteria;o__Xanthomonadales;f__Xanthomonadaceae;g__Arenimonas;s__	2889657	279	65.06	93.41	6.52	0
SAMN30026448	LacPavin_0920_WC90_Arenimonas_70_12	LacPavin_0920_WC90	FALSE	Proteobacteria	Arenimonas metalli, Arenimonas, Xanthomonadales, Gammaproteobacteria, Proteobacteria, Bacteria	d__Bacteria;p__Proteobacteria;c__Gammaproteobacteria;o__Xanthomonadales;f__Xanthomonadaceae;g__Arenimonas;s__	2759423	137	69.95	93.01	1.48	0
SAMN30026449	LacPavin_0920_SED3_RIF8_65_9	LacPavin_0920_SED3	FALSE	Bacteria	RBG_13_RIF08_66_14_curated, RIF8, Bacteria	d__Bacteria;p__RBG-13-66-14;c__RBG-13-66-14;o__RBG-13-66-14;f__RBG-13-66-14;g__RBG-13-66-14;s__	2401020	418	64.92	90.66	1.1	0.12
SAMN30026450	LacPavin_0920_SED4_Bacteria_64_15	LacPavin_0920_SED4	FALSE	Spirochaetes	Bacteria	d__Bacteria;p__Spirochaetota;c__Spirochaetia;o__Spirochaetales;f__Fen-1364;g__;s__	3307445	743	64.36	85.41	8.4	0.28
SAMN30026451	LacPavin_0920_SED5_Spirochaetes_67_21	LacPavin_0920_SED5	FALSE	Spirochaetes	RBG_13_Spirochaetes_68_11_curated, Spirochaetes, Bacteria	d__Bacteria;p__Spirochaetota;c__Spirochaetia;o__Spirochaetales;f__Fen-1364;g__;s__	3941784	491	67.45	98.87	8	0.23
SAMN30026452	LacPavin_0920_SED2_Bacteria_63_13	LacPavin_0920_SED2	FALSE	Spirochaetes	Bacteria	d__Bacteria;p__Spirochaetota;c__Spirochaetia;o__Treponematales;f__UBA12059;g__;s__	3380143	43	63.11	96.55	1.15	0.07
SAMN30026453	LacPavin_0419_WC90_Bacteria_58_9	LacPavin_0419_WC90	FALSE	Spirochaetes	Bacteria	d__Bacteria;p__Spirochaetota;c__Spirochaetia;o__Treponematales;f__UBA8932;g__UBA11090;s__	2847503	69	58.11	96.55	1.15	0.15
SAMN30026454	LacPavin_0920_WC90_Bacteria_57_10	LacPavin_0920_WC90	FALSE	Sumerlaeota	Bacteria	d__Bacteria;p__Sumerlaeota;c__Sumerlaeia;o__;f__;g__;s__	8267464	793	57.36	93.26	2.64	0.06
SAMN30026455	LacPavin_0419_WC70S_Bacteria_58_10	LacPavin_0419_WC70S	FALSE	Sumerlaeota	Bacteria	d__Bacteria;p__Sumerlaeota;c__Sumerlaeia;o__Sumerlaeales;f__Sumerlaeaceae;g__;s__	4224149	145	57.69	100	2.25	0.03
SAMN30026456	LacPavin_0920_SED5_Bacteria_50_10	LacPavin_0920_SED5	FALSE	Sumerlaeota	Bacteria	d__Bacteria;p__Sumerlaeota;c__Sumerlaeia;o__UBA8349;f__;g__;s__	3271936	484	50.16	89.76	5.16	0.05
SAMN30026457	LacPavin_0920_SED5_Bacteria_64_9	LacPavin_0920_SED5	FALSE	Sumerlaeota	Bacteria	d__Bacteria;p__Sumerlaeota;c__Sumerlaeia;o__UBA8349;f__;g__;s__	7613787	1012	64.08	95.34	7.76	0.09
SAMN30026458	LacPavin_0419_WC90_Bacteria_61_7	LacPavin_0419_WC90	FALSE	Bacteria	Bacteria	d__Bacteria;p__UBA3054;c__UBA3054;o__UBA3054;f__;g__;s__	4838830	513	60.76	89.53	1.56	0.08
SAMN30026459	LacPavin_0419_WC53_Chlamydiia_40_7	LacPavin_0419_WC53	FALSE	Chlamydiae	Chlamydiia, Chlamydiae, Bacteria	d__Bacteria;p__Verrucomicrobiota_A;c__Chlamydiia;o__;f__;g__;s__	1330260	128	39.94	85.98	0	0.14
SAMN30026460	LacPavin_0419_WC53_Chlamydiales_40_24	LacPavin_0419_WC53	FALSE	Chlamydiae	Chlamydiales, Chlamydiia, Chlamydiae, Bacteria	d__Bacteria;p__Verrucomicrobiota_A;c__Chlamydiia;o__Parachlamydiales;f__Rhabdochlamydiaceae;g__;s__	1559793	21	39.73	91.22	0.68	0.06
SAMN30026461	LacPavin_0419_WC53_Chlamydiia_41_8	LacPavin_0419_WC53	FALSE	Chlamydiae	Chlamydiia, Chlamydiae, Bacteria	d__Bacteria;p__Verrucomicrobiota_A;c__Chlamydiia;o__Parachlamydiales;f__Rhabdochlamydiaceae;g__;s__	2377031	93	41.4	95.27	0.68	0.15
SAMN30026462	LacPavin_0818_WC40_Chlamydiales_42_9	LacPavin_0818_WC40	FALSE	Chlamydiae	Chlamydiales, Chlamydiia, Chlamydiae, Bacteria	d__Bacteria;p__Verrucomicrobiota_A;c__Chlamydiia;o__Parachlamydiales;f__Rhabdochlamydiaceae;g__;s__	1708781	56	41.7	95.27	0.68	0.04
SAMN30026463	LacPavin_0419_WC90_Bacteria_56_158	LacPavin_0419_WC90	FALSE	Kiritimatiellaeota	Bacteria	d__Bacteria;p__Verrucomicrobiota;c__Kiritimatiellae;o__;f__;g__;s__	3294115	88	56.37	92.23	1.35	0.04
SAMN30026464	LacPavin_0419_WC90_Bacteria_64_8	LacPavin_0419_WC90	FALSE	Kiritimatiellaeota	Bacteria	d__Bacteria;p__Verrucomicrobiota;c__Kiritimatiellae;o__LD1-PB3;f__GWF2-57-35;g__;s__	3661762	376	63.98	88.34	2.9	0.19
SAMN30026465	LacPavin_0419_WC90_Bacteria_62_6	LacPavin_0419_WC90	FALSE	Kiritimatiellaeota	Bacteria	d__Bacteria;p__Verrucomicrobiota;c__Kiritimatiellae;o__LD1-PB3;f__GWF2-57-35;g__DP16D-bin41;s__	5318483	1100	61.61	79.58	8.07	0.21
SAMN30026466	LacPavin_0920_WC70_Lentisphaerae_48_7	LacPavin_0920_WC70	FALSE	Lentisphaerae	Lentisphaerae, Bacteria	d__Bacteria;p__Verrucomicrobiota;c__Lentisphaeria;o__Victivallales;f__GWF2-50-93;g__;s__	3392864	944	48.02	79.3	4.28	0.42
SAMN30026467	LacPavin_0818_WC50_Bacteria_56_6	LacPavin_0818_WC50	FALSE	Verrucomicrobia	Bacteria	d__Bacteria;p__Verrucomicrobiota;c__Verrucomicrobiae;o__Chthoniobacterales;f__Chthoniobacteraceae;g__;s__	2699618	739	55.8	75.49	3.41	0.34
SAMN30026468	LacPavin_0419_WC53_Verrucomicrobia_63_157	LacPavin_0419_WC53	FALSE	Verrucomicrobia	Verrucomicrobia, Bacteria	d__Bacteria;p__Verrucomicrobiota;c__Verrucomicrobiae;o__Chthoniobacterales;f__Chthoniobacteraceae;g__SXWH01;s__	4583251	120	62.95	98.65	0.68	0.08
SAMN30026469	LacPavin_0818_WC40_Verrucomicrobia_59_38	LacPavin_0818_WC40	FALSE	Verrucomicrobia	Verrucomicrobia, Bacteria	d__Bacteria;p__Verrucomicrobiota;c__Verrucomicrobiae;o__Chthoniobacterales;f__Chthoniobacteraceae;g__UBA695;s__	2577390	144	58.79	96.22	3.08	0.16
SAMN30026470	LacPavin_0818_WC55_Bacteria_61_14	LacPavin_0818_WC55	FALSE	Verrucomicrobia	Bacteria	d__Bacteria;p__Verrucomicrobiota;c__Verrucomicrobiae;o__Chthoniobacterales;f__Terrimicrobiaceae;g__QYQL01;s__	4658344	117	60.7	100	2.23	0.12
SAMN30026471	LacPavin_0818_WC45_Verrucomicrobia_58_13	LacPavin_0818_WC45	FALSE	Verrucomicrobia	Verrucomicrobia, Bacteria	d__Bacteria;p__Verrucomicrobiota;c__Verrucomicrobiae;o__Chthoniobacterales;f__Terrimicrobiaceae;g__UBA967;s__	2604041	44	58.04	100	1.35	0.08
SAMN30026472	LacPavin_0818_WC50_Bacteria_53_8	LacPavin_0818_WC50	FALSE	Verrucomicrobia	Bacteria	d__Bacteria;p__Verrucomicrobiota;c__Verrucomicrobiae;o__Chthoniobacterales;f__Terrimicrobiaceae;g__UBA967;s__	3567486	541	53.3	93.92	7.02	0.35
SAMN30026473	LacPavin_0920_WC12_Bacteria_56_8	LacPavin_0920_WC12	FALSE	Verrucomicrobia	Bacteria	d__Bacteria;p__Verrucomicrobiota;c__Verrucomicrobiae;o__Chthoniobacterales;f__Terrimicrobiaceae;g__UBA967;s__	2764406	379	56.19	87.76	3.15	0.21
SAMN30026474	LacPavin_0419_WC53_Verrucomicrobiae_45_28	LacPavin_0419_WC53	FALSE	Verrucomicrobia	RIFCSPHIGHO2_12_FULL_Verrucumicrobia_41_10_curated, Verrucomicrobiae, Verrucomicrobia, Bacteria	d__Bacteria;p__Verrucomicrobiota;c__Verrucomicrobiae;o__Chthoniobacterales;f__UBA6821;g__;s__	1966661	186	44.81	96.62	1.35	0.1
SAMN30026475	LacPavin_0920_WC12_Verrucomicrobia_58_7	LacPavin_0920_WC12	FALSE	Verrucomicrobia	Verrucomicrobia, Bacteria	d__Bacteria;p__Verrucomicrobiota;c__Verrucomicrobiae;o__Chthoniobacterales;f__UBA6821;g__;s__	2139127	342	57.68	91.2	0.84	0.2
SAMN30026476	LacPavin_0818_WC45_Bacteria_54_9	LacPavin_0818_WC45	FALSE	Verrucomicrobia	Bacteria	d__Bacteria;p__Verrucomicrobiota;c__Verrucomicrobiae;o__Methylacidiphilales;f__UBA3015;g__UBA3015;s__	1719814	171	54.05	89.53	0.94	0.06
SAMN30026477	LacPavin_0920_WC57_Bacteria_57_6	LacPavin_0920_WC57	FALSE	Verrucomicrobia	Bacteria	d__Bacteria;p__Verrucomicrobiota;c__Verrucomicrobiae;o__Methylacidiphilales;f__UBA3015;g__UBA3015;s__	1581604	386	56.82	72.44	1.39	0.15
SAMN30026478	LacPavin_0419_WC70S_Verrucomicrobia_62_12	LacPavin_0419_WC70S	FALSE	Verrucomicrobia	Verrucomicrobia, Bacteria	d__Bacteria;p__Verrucomicrobiota;c__Verrucomicrobiae;o__Opitutales;f__Opitutaceae;g__IMCC26134_A;s__	3385953	117	62.17	99.32	0.68	0.11
SAMN30026479	LacPavin_0920_WC57_Opitutae_57_14	LacPavin_0920_WC57	FALSE	Verrucomicrobia	Opitutae, Verrucomicrobia, Bacteria	d__Bacteria;p__Verrucomicrobiota;c__Verrucomicrobiae;o__Opitutales;f__Opitutaceae;g__Lacunisphaera;s__Lacunisphaera sp005787865	2887952	210	56.67	95.95	2.36	0.22
SAMN30026480	LacPavin_0818_WC45_Opitutales_70_7	LacPavin_0818_WC45	FALSE	Verrucomicrobia	Opitutales, Opitutae, Verrucomicrobia, Bacteria	d__Bacteria;p__Verrucomicrobiota;c__Verrucomicrobiae;o__Opitutales;f__Opitutaceae;g__Opi-474;s__	3333517	352	69.5	88.01	2.74	0.21
SAMN30026481	LacPavin_0818_WC40_Verrucomicrobia_63_10	LacPavin_0818_WC40	FALSE	Verrucomicrobia	Verrucomicrobia, Bacteria	d__Bacteria;p__Verrucomicrobiota;c__Verrucomicrobiae;o__Opitutales;f__Opitutaceae;g__Tous-C4FEB;s__	4897405	604	63.03	88.35	4.79	0.15
SAMN30026482	LacPavin_0920_WC70_Verrucomicrobia_67_8	LacPavin_0920_WC70	FALSE	Verrucomicrobia	Verrucomicrobia, Bacteria	d__Bacteria;p__Verrucomicrobiota;c__Verrucomicrobiae;o__Opitutales;f__Opitutaceae;g__Tous-C4FEB;s__	7225089	1004	66.88	91.66	2.63	0.17
SAMN30026483	LacPavin_0419_WC70S_Verrucomicrobia_63_7	LacPavin_0419_WC70S	FALSE	Verrucomicrobia	Verrucomicrobia, Bacteria	d__Bacteria;p__Verrucomicrobiota;c__Verrucomicrobiae;o__Opitutales;f__Opitutaceae;g__Tous-C4FEB;s__Tous-C4FEB sp002304445	3697321	829	63.19	83.21	2.05	0.27
SAMN30026484	LacPavin_0818_WC40_Verrucomicrobia_61_17	LacPavin_0818_WC40	FALSE	Verrucomicrobia	Verrucomicrobia, Bacteria	d__Bacteria;p__Verrucomicrobiota;c__Verrucomicrobiae;o__Opitutales;f__UBA953;g__UBA953;s__	2386121	34	61.32	97.3	0.68	0.04
SAMN30026485	LacPavin_0818_WC50_Verrucomicrobia_58_10	LacPavin_0818_WC50	FALSE	Verrucomicrobia	Verrucomicrobia, Bacteria	d__Bacteria;p__Verrucomicrobiota;c__Verrucomicrobiae;o__Opitutales;f__UBA953;g__UBA953;s__	2179274	89	58.22	97.3	0.68	0.08
SAMN30026486	LacPavin_0920_WC57_Verrucomicrobia_64_54	LacPavin_0920_WC57	FALSE	Verrucomicrobia	Verrucomicrobia, Bacteria	d__Bacteria;p__Verrucomicrobiota;c__Verrucomicrobiae;o__Opitutales;f__UBA953;g__UBA953;s__	2454854	126	63.69	94.43	3.24	0.09
SAMN30026487	LacPavin_0419_WC70S_Bacteria_63_7	LacPavin_0419_WC70S	FALSE	Verrucomicrobia	Bacteria	d__Bacteria;p__Verrucomicrobiota;c__Verrucomicrobiae;o__Palsa-1439;f__;g__;s__	5604386	1090	62.62	71.3	5.34	0.14
SAMN30026488	LacPavin_0818_WC55_Bacteria_62_14	LacPavin_0818_WC55	FALSE	Verrucomicrobia	Bacteria	d__Bacteria;p__Verrucomicrobiota;c__Verrucomicrobiae;o__Palsa-1439;f__;g__;s__	6168435	62	61.68	95.91	0.71	0.02
SAMN30026489	LacPavin_0419_WC70L_Bacteria_61_7	LacPavin_0419_WC70L	FALSE	Verrucomicrobia	Bacteria	d__Bacteria;p__Verrucomicrobiota;c__Verrucomicrobiae;o__Pedosphaerales;f__Pedosphaeraceae;g__;s__	5096068	1255	60.9	78.08	5.48	0.24
SAMN30026490	LacPavin_0818_WC45_Bacteria_61_7	LacPavin_0818_WC45	FALSE	Verrucomicrobia	Bacteria	d__Bacteria;p__Verrucomicrobiota;c__Verrucomicrobiae;o__Pedosphaerales;f__Pedosphaeraceae;g__;s__	3232802	487	61.31	80.25	3.55	0.2
SAMN30026491	LacPavin_0818_WC55_Bacteria_63_9	LacPavin_0818_WC55	FALSE	Verrucomicrobia	Bacteria	d__Bacteria;p__Verrucomicrobiota;c__Verrucomicrobiae;o__Pedosphaerales;f__Pedosphaeraceae;g__;s__	4959550	663	63.11	84.97	4.47	0.18
SAMN30026492	LacPavin_0818_WC55_Bacteria_61_7	LacPavin_0818_WC55	FALSE	Verrucomicrobia	Bacteria	d__Bacteria;p__Verrucomicrobiota;c__Verrucomicrobiae;o__Pedosphaerales;f__Pedosphaeraceae;g__PALSA-1440;s__	6836961	1739	61.16	79.21	7.19	0.29
SAMN30026493	LacPavin_0920_WC70_Bacteria_60_7	LacPavin_0920_WC70	FALSE	Verrucomicrobia	Bacteria	d__Bacteria;p__Verrucomicrobiota;c__Verrucomicrobiae;o__Pedosphaerales;f__Pedosphaeraceae;g__PALSA-1440;s__	10211799	2970	59.88	76.2	7.42	0.26
SAMN30026494	LacPavin_0818_WC45_Bacteria_59_19	LacPavin_0818_WC45	FALSE	Verrucomicrobia	Bacteria	d__Bacteria;p__Verrucomicrobiota;c__Verrucomicrobiae;o__Pedosphaerales;f__Pedosphaeraceae;g__UBA693;s__	5775452	503	58.95	96.62	5.71	0.15
SAMN30026495	LacPavin_0818_WC40_Pedosphaera_52_7	LacPavin_0818_WC40	FALSE	Verrucomicrobia	Pedosphaera parvula, Pedosphaera, Verrucomicrobiales, Verrucomicrobiae, Verrucomicrobia, Bacteria	d__Bacteria;p__Verrucomicrobiota;c__Verrucomicrobiae;o__Pedosphaerales;f__SXQI01;g__SXQI01;s__	2638330	504	52.02	91.33	4.2	0.16
SAMN30026496	LacPavin_0818_WC40_Verrucomicrobia_60_13	LacPavin_0818_WC40	FALSE	Verrucomicrobia	Verrucomicrobia, Bacteria	d__Bacteria;p__Verrucomicrobiota;c__Verrucomicrobiae;o__Pedosphaerales;f__UBA9464;g__SXXZ01;s__	3788142	410	60.02	87.58	3.77	0.12
SAMN30026497	LacPavin_0818_WC50_Verrucomicrobia_62_11	LacPavin_0818_WC50	FALSE	Verrucomicrobia	Verrucomicrobia, Bacteria	d__Bacteria;p__Verrucomicrobiota;c__Verrucomicrobiae;o__Pedosphaerales;f__UBA9464;g__SXXZ01;s__	3289803	218	61.58	84.68	1.35	0.12
SAMN30026498	LacPavin_0920_WC12_Verrucomicrobia_60_10	LacPavin_0920_WC12	FALSE	Verrucomicrobia	Verrucomicrobia, Bacteria	d__Bacteria;p__Verrucomicrobiota;c__Verrucomicrobiae;o__Pedosphaerales;f__UBA9464;g__SXXZ01;s__	3809912	559	60.27	98.2	4.66	0.18
SAMN30026499	LacPavin_0419_WC70L_Bacteria_62_22	LacPavin_0419_WC70L	FALSE	Verrucomicrobia	Bacteria	d__Bacteria;p__Verrucomicrobiota;c__Verrucomicrobiae;o__Verrucomicrobiales;f__Akkermansiaceae;g__UBA1315;s__	12562254	584	61.6	99.86	2.89	0.13
SAMN30026500	LacPavin_0818_WC55_Bacteria_59_7	LacPavin_0818_WC55	FALSE	Verrucomicrobia	Bacteria	d__Bacteria;p__Verrucomicrobiota;c__Verrucomicrobiae;o__Verrucomicrobiales;f__Akkermansiaceae;g__UBA1315;s__	4533878	759	59.4	88.82	1.36	0.19
SAMN30026501	LacPavin_0920_WC12_Verrucomicrobia_58_7b	LacPavin_0920_WC12	FALSE	Verrucomicrobia	Verrucomicrobia, Bacteria	d__Bacteria;p__Verrucomicrobiota;c__Verrucomicrobiae;o__Verrucomicrobiales;f__Akkermansiaceae;g__UBA1315;s__	2162646	620	58.32	83.23	5.84	0.24
SAMN30026502	LacPavin_0920_WC12_Bacteria_60_11	LacPavin_0920_WC12	FALSE	Verrucomicrobia	Bacteria	d__Bacteria;p__Verrucomicrobiota;c__Verrucomicrobiae;o__Verrucomicrobiales;f__Verrucomicrobiaceae;g__Prosthecobacter;s__	5438973	218	59.8	97.28	1.99	0.14
SAMN30026503	LacPavin_0920_WC57_Bacteria_55_7	LacPavin_0920_WC57	FALSE	Verrucomicrobia	Bacteria	d__Bacteria;p__Verrucomicrobiota;c__Verrucomicrobiae;o__Verrucomicrobiales;f__Verrucomicrobiaceae;g__Prosthecobacter;s__	6226223	900	54.87	89	3.1	0.25
SAMN30026504	LacPavin_0920_WC90_Bacteria_59_8	LacPavin_0920_WC90	FALSE	Verrucomicrobia	Bacteria	d__Bacteria;p__Verrucomicrobiota;c__Verrucomicrobiae;o__Verrucomicrobiales;f__Verrucomicrobiaceae;g__Prosthecobacter;s__	6757127	703	59.41	92.82	4.08	0.19
SAMN30026505	LacPavin_0920_WC90_Bacteria_62_12	LacPavin_0920_WC90	FALSE	candidate division WOR-3	Bacteria	d__Bacteria;p__WOR-3;c__WOR-3;o__UBA2258;f__UBA2258;g__UBA2258;s__	4696008	494	61.74	91.08	2.85	0.08
SAMN30026506	LacPavin_0920_SED4_Bacteria_53_9	LacPavin_0920_SED4	FALSE	Zixibacteria	Bacteria	d__Bacteria;p__Zixibacteria;c__MSB-5A5;o__;f__;g__;s__	3093784	719	52.75	87.75	5.71	0.17
SAMN30026507	LacPavin_0920_SED4_Zixibacteria_55_8	LacPavin_0920_SED4	FALSE	Zixibacteria	Zixibacteria, Bacteria	d__Bacteria;p__Zixibacteria;c__MSB-5A5;o__GN15;f__FEB-12;g__;s__	2736474	679	55.35	78.68	2.3	0.18
SAMN30026508	LacPavin_0920_SED3_Zixibacteria_50_15	LacPavin_0920_SED3	FALSE	Zixibacteria	BJP_IG2158_Zixibacteria_48_33, Zixibacteria, Bacteria	d__Bacteria;p__Zixibacteria;c__MSB-5A5;o__GN15;f__PGXB01;g__;s__	3435063	147	49.73	97.74	2.2	0.08
SAMN30026509	LacPavin_0920_SED4_Zixibacteria_45_7	LacPavin_0920_SED4	FALSE	Zixibacteria	BJP_IG2158_Zixibacteria_48_33, Zixibacteria, Bacteria	d__Bacteria;p__Zixibacteria;c__MSB-5A5;o__GN15;f__PGXB01;g__;s__	1934603	473	44.85	76.8	2.9	0.2
SAMN30026510	LacPavin_0818_WC45_Absconditabacteria_33_22	LacPavin_0818_WC45	TRUE	Absconditabacteria	uncultured bacterium (gcode 4), Bacteria	d__Bacteria;p__Patescibacteria;c__Gracilibacteria;o__Absconditabacterales;f__X112;g__;s__	1169969	8	33.45	97.6744	0	0
SAMN30026511	LacPavin_0818_WC55_Absconditabacteria_33_9	LacPavin_0818_WC55	TRUE	Absconditabacteria	Bacteria	d__Bacteria;p__Patescibacteria;c__Gracilibacteria;o__Absconditabacterales;f__X112;g__;s__	1209926	23	32.81	93.0233	0	0.02
SAMN30026512	LacPavin_0818_WC45_Absconditabacteria_36_8	LacPavin_0818_WC45	TRUE	Absconditabacteria	Bacteria	d__Bacteria;p__Patescibacteria;c__Gracilibacteria;o__Absconditabacterales;f__X112;g__UM-FILTER-40-9;s__	1254894	39	35.65	90.6977	2.32558	0.02
SAMN30026513	LacPavin_0818_WC45_Adlerbacteria_49_12	LacPavin_0818_WC45	TRUE	Adlerbacteria	RIFOXYC1_FULL_OD1_Adlerbacteria_48_26_curated, Adlerbacteria, Parcubacteria, Bacteria	d__Bacteria;p__Patescibacteria;c__Paceibacteria;o__UBA9983;f__UBA2163;g__GWA1-54-10;s__	637775	2	48.51	95.3488	0	0
SAMN30026514	LacPavin_0920_SED5_Aenigmarchaeota_35_8	LacPavin_0920_SED5	TRUE	Aenigmarchaeota	None	d__Archaea;p__Aenigmatarchaeota;c__Aenigmatarchaeia;o__CG10238-14;f__;g__;s__	942536	191	34.71	73.6842	5.26316	0.11
SAMN30026515	LacPavin_0920_SED3_Aenigmarchaeota_58_13	LacPavin_0920_SED3	TRUE	Aenigmarchaeota	None	d__Archaea;p__Aenigmatarchaeota;c__Aenigmatarchaeia;o__CG10238-14;f__SCSR01;g__;s__	675190	59	57.55	86.8421	2.63158	0.06
SAMN30026516	LacPavin_0920_SED5_Aenigmarchaeota_42_9	LacPavin_0920_SED5	TRUE	Aenigmarchaeota	Archaea	d__Archaea;p__Aenigmatarchaeota;c__Aenigmatarchaeia;o__GW2011-AR5;f__GW2011-AR5;g__;s__	809199	84	42.44	81.5789	0	0.13
SAMN30026517	LacPavin_0920_SED5_Aenigmarchaeota_38_22	LacPavin_0920_SED5	TRUE	Aenigmarchaeota	None	d__Archaea;p__Aenigmatarchaeota;c__Aenigmatarchaeia;o__GW2011-AR5;f__GW2011-AR5;g__;s__	1098937	101	38.38	89.4737	2.63158	0.17
SAMN30026518	LacPavin_0920_SED5_Aenigmarchaeota_47_10	LacPavin_0920_SED5	TRUE	Aenigmarchaeota	None	d__Archaea;p__Aenigmatarchaeota;c__Aenigmatarchaeia;o__QMZP01;f__QMZP01;g__;s__	1046379	59	46.75	94.7368	5.26316	0.03
SAMN30026519	LacPavin_0920_SED3_Aenigmarchaeota_50_31	LacPavin_0920_SED3	TRUE	Aenigmarchaeota	None	d__Archaea;p__Aenigmatarchaeota;c__Aenigmatarchaeia;o__QMZP01;f__QMZT01;g__;s__	1049876	7	49.62	94.7368	2.63158	0.01
SAMN30026520	LacPavin_0920_SED5_Azambacteria_40_7	LacPavin_0920_SED5	TRUE	Azambacteria	Parcubacteria, Bacteria	d__Bacteria;p__Patescibacteria;c__Paceibacteria;o__GWC2-36-17_A;f__UBA10092;g__UBA10092;s__	342366	105	39.75	81.3953	4.65116	0.57
SAMN30026521	LacPavin_0920_WC90_Azambacteria_39_9	LacPavin_0920_WC90	TRUE	Azambacteria	Parcubacteria, Bacteria	d__Bacteria;p__Patescibacteria;c__Paceibacteria;o__GWC2-36-17_A;f__UBA10092;g__UBA10092;s__	671908	64	39.12	100	9.30233	0.34
SAMN30026522	LacPavin_0920_SED3_Beckwithbacteria_42_14	LacPavin_0920_SED3	TRUE	Beckwithbacteria	Beckwithbacteria, Microgenomates, Bacteria	d__Bacteria;p__Patescibacteria;c__Microgenomatia;o__UBA1400;f__CG1-02-47-37;g__;s__	895369	19	41.82	97.6744	2.32558	0.02
SAMN30026523	LacPavin_0419_WC70L_Berkelbacteria_40_9	LacPavin_0419_WC70L	TRUE	Berkelbacteria	Berkelbacteria, Bacteria	d__Bacteria;p__Patescibacteria;c__UBA1384;o__;f__;g__;s__	925359	28	40.32	100	0	0.05
SAMN30026524	LacPavin_0419_WC90_Berkelbacteria_42_9	LacPavin_0419_WC90	TRUE	Berkelbacteria	Bacteria	d__Bacteria;p__Patescibacteria;c__UBA1384;o__;f__;g__;s__	821591	29	42.14	100	0	0.05
SAMN30026525	LacPavin_0920_SED5_Berkelbacteria_40_8	LacPavin_0920_SED5	TRUE	Berkelbacteria	Bacteria	d__Bacteria;p__Patescibacteria;c__UBA1384;o__;f__;g__;s__	842208	183	40.18	74.4186	6.97674	0
SAMN30026526	LacPavin_0920_SED5_Berkelbacteria_37_11	LacPavin_0920_SED5	TRUE	Berkelbacteria	Bacteria	d__Bacteria;p__Patescibacteria;c__UBA1384;o__UBA12157;f__;g__;s__	630022	54	37.32	97.6744	2.32558	0.09
SAMN30026527	LacPavin_0419_WC90_Berkelbacteria_42_10	LacPavin_0419_WC90	TRUE	Berkelbacteria	Bacteria	d__Bacteria;p__Patescibacteria;c__UBA1384;o__UBA1384;f__;g__;s__	1009515	27	41.61	93.0233	0	0.02
SAMN30026528	LacPavin_0818_WC55_Berkelbacteria_43_8	LacPavin_0818_WC55	TRUE	Berkelbacteria	Bacteria	d__Bacteria;p__Patescibacteria;c__UBA1384;o__XYA2-FULL-43-10;f__XYA2-FULL-43-10;g__;s__	1144552	67	43.11	100	0	0.07
SAMN30026529	LacPavin_0920_SED1_CPR_39_9	LacPavin_0920_SED1	TRUE	CPR	Bacteria	d__Bacteria;p__Patescibacteria;c__Gracilibacteria;o__;f__;g__;s__	945720	95	38.6	95.3488	4.65116	0.03
SAMN30026530	LacPavin_0419_WC53_CPR_41_6	LacPavin_0419_WC53	TRUE	CPR	Bacteria	d__Bacteria;p__Patescibacteria;c__Saccharimonadia;o__;f__;g__;s__	545591	141	41.22	83.7209	0	0.18
SAMN30026531	LacPavin_0818_WC40_CPR_43_15	LacPavin_0818_WC40	TRUE	CPR	Bacteria	d__Bacteria;p__Patescibacteria;c__Saccharimonadia;o__;f__;g__;s__	660917	22	43.45	100	2.32558	0.04
SAMN30026532	LacPavin_0818_WC40_CPR_42_12	LacPavin_0818_WC40	TRUE	CPR	Bacteria	d__Bacteria;p__Patescibacteria;c__Saccharimonadia;o__;f__;g__;s__	707374	53	42.46	97.6744	2.32558	0.02
SAMN30026533	LacPavin_0419_WC90_Diapherotrites_36_6	LacPavin_0419_WC90	TRUE	Diapherotrites	None	d__Archaea;p__Iainarchaeota;c__Iainarchaeia;o__;f__;g__;s__	1292347	188	36.04	92.1053	7.89474	0.15
SAMN30026534	LacPavin_0920_SED1_Diapherotrites_42_29	LacPavin_0920_SED1	TRUE	Diapherotrites	Archaea	d__Archaea;p__Iainarchaeota;c__Iainarchaeia;o__Iainarchaeales;f__;g__;s__	898628	6	42.44	94.7368	0	0.02
SAMN30026535	LacPavin_0920_SED3_Diapherotrites_48_10	LacPavin_0920_SED3	TRUE	Diapherotrites	None	d__Archaea;p__Iainarchaeota;c__Iainarchaeia;o__Iainarchaeales;f__;g__;s__	1346962	81	48.34	94.7368	7.89474	0.07
SAMN30026536	LacPavin_0920_SED5_Diapherotrites_51_8	LacPavin_0920_SED5	TRUE	Diapherotrites	Archaea	d__Archaea;p__Iainarchaeota;c__Iainarchaeia;o__Iainarchaeales;f__GCA-2688035;g__;s__	882841	168	50.78	81.5789	5.26316	0.1
SAMN30026537	LacPavin_0920_SED5_Doudnabacteria_42_8	LacPavin_0920_SED5	TRUE	Doudnabacteria	Bacteria	d__Bacteria;p__Patescibacteria;c__Doudnabacteria;o__UBA920;f__UBA920;g__PALSA-1336;s__	661514	163	41.71	95.3488	4.65116	0.16
SAMN30026538	LacPavin_0818_WC45_Falkowbacteria_34_6	LacPavin_0818_WC45	TRUE	Falkowbacteria	Parcubacteria, Bacteria	d__Bacteria;p__Patescibacteria;c__ABY1;o__BM507;f__BM507;g__;s__	887231	233	33.94	90.6977	2.32558	0.2
SAMN30026539	LacPavin_0920_SED4_Falkowbacteria_37_6	LacPavin_0920_SED4	TRUE	Falkowbacteria	Parcubacteria, Bacteria	d__Bacteria;p__Patescibacteria;c__ABY1;o__BM507;f__UBA12075;g__;s__	833651	271	37.21	88.3721	6.97674	0.29
SAMN30026540	LacPavin_0419_WC90_Falkowbacteria_39_6	LacPavin_0419_WC90	TRUE	Falkowbacteria	Falkowbacteria, Parcubacteria, Bacteria	d__Bacteria;p__Patescibacteria;c__ABY1;o__BM507;f__UBA12465;g__;s__	786432	126	39.34	83.7209	4.65116	0.28
SAMN30026541	LacPavin_0818_WC55_Falkowbacteria_40_9	LacPavin_0818_WC55	TRUE	Falkowbacteria	Parcubacteria, Bacteria	d__Bacteria;p__Patescibacteria;c__ABY1;o__BM507;f__UBA12465;g__;s__	767118	10	40.26	95.3488	2.32558	0.06
SAMN30026542	LacPavin_0419_WC90_Falkowbacteria_43_11	LacPavin_0419_WC90	TRUE	Falkowbacteria	Falkowbacteria, Parcubacteria, Bacteria	d__Bacteria;p__Patescibacteria;c__ABY1;o__BM507;f__UBA12465;g__UBA12465;s__	827600	17	43.13	100	2.32558	0
SAMN30026543	LacPavin_0818_WC55_Falkowbacteria_36_20	LacPavin_0818_WC55	TRUE	Falkowbacteria	Parcubacteria, Bacteria	d__Bacteria;p__Patescibacteria;c__ABY1;o__BM507;f__UBA917;g__UBA919;s__	1048688	6	35.94	100	2.32558	0.02
SAMN30026544	LacPavin_0419_WC90_Gottesmanbacteria_46_6	LacPavin_0419_WC90	TRUE	Gottesmanbacteria	Gottesmanbacteria, Microgenomates, Bacteria	d__Bacteria;p__Patescibacteria;c__Microgenomatia;o__UBA10105;f__UBA927;g__;s__	748482	129	46.3	72.093	4.65116	0.11
SAMN30026545	LacPavin_0920_SED3_Gottesmanbacteria_47_8	LacPavin_0920_SED3	TRUE	Gottesmanbacteria	Gottesmanbacteria, Microgenomates, Bacteria	d__Bacteria;p__Patescibacteria;c__Microgenomatia;o__UBA10105;f__UBA927;g__XYB1-FULL-47-11;s__	861088	106	46.81	93.0233	0	0.15
SAMN30026546	LacPavin_0419_WC90_Gribaldobacteria_37_6	LacPavin_0419_WC90	TRUE	Gribaldobacteria	Bacteria	d__Bacteria;p__Patescibacteria;c__Paceibacteria;o__Paceibacterales;f__CG1-02-41-26;g__;s__	749637	126	37.41	95.3488	2.32558	0.08
SAMN30026547	LacPavin_0419_WC90_Gribaldobacteria_39_10	LacPavin_0419_WC90	TRUE	Gribaldobacteria	CG_CPR03, Bacteria	d__Bacteria;p__Patescibacteria;c__Paceibacteria;o__Paceibacterales;f__CG1-02-41-26;g__CG1-02-41-26;s__	847053	64	39.25	93.0233	2.32558	0.17
SAMN30026548	LacPavin_0920_WC57_Jorgensenbacteria_40_129	LacPavin_0920_WC57	TRUE	Jorgensenbacteria	Parcubacteria, Bacteria	d__Bacteria;p__Patescibacteria;c__Paceibacteria;o__UBA6257;f__GWB1-50-10;g__;s__	706957	11	39.9	100	2.32558	0.04
SAMN30026549	LacPavin_0818_WC45_Kaiserbacteria_48_98	LacPavin_0818_WC45	TRUE	Kaiserbacteria	Parcubacteria, Bacteria	d__Bacteria;p__Patescibacteria;c__Paceibacteria;o__UBA9983;f__UBA2163;g__C7867-001;s__	574918	65	47.85	88.3721	2.32558	0
SAMN30026550	LacPavin_0818_WC50_Kaiserbacteria_53_14	LacPavin_0818_WC50	TRUE	Kaiserbacteria	Parcubacteria, Bacteria	d__Bacteria;p__Patescibacteria;c__Paceibacteria;o__UBA9983;f__UBA2163;g__C7867-001;s__	705355	32	53.36	95.3488	2.32558	0.02
SAMN30026551	LacPavin_0920_WC90_Kaiserbacteria_48_13	LacPavin_0920_WC90	TRUE	Kaiserbacteria	Parcubacteria, Bacteria	d__Bacteria;p__Patescibacteria;c__Paceibacteria;o__UBA9983;f__UBA2163;g__C7867-001;s__	639746	30	47.5	100	2.32558	0.11
SAMN30026552	LacPavin_0920_WC90_Kaiserbacteria_49_8	LacPavin_0920_WC90	TRUE	Kaiserbacteria	RIFOXYD1_FULL_OD1_Kaiserbacteria_47_14_curated, Kaiserbacteria, Parcubacteria, Bacteria	d__Bacteria;p__Patescibacteria;c__Paceibacteria;o__UBA9983;f__UBA2163;g__C7867-001;s__	570432	75	48.82	97.6744	9.30233	0.07
SAMN30026553	LacPavin_0818_WC55_Katanobacteria_43_8	LacPavin_0818_WC55	TRUE	Katanobacteria	Bacteria	d__Bacteria;p__Patescibacteria;c__WWE3;o__;f__;g__;s__	825990	12	42.94	93.0233	0	0
SAMN30026554	LacPavin_0818_WC55_Komeilibacteria_40_6	LacPavin_0818_WC55	TRUE	Komeilibacteria	Parcubacteria, Bacteria	d__Bacteria;p__Patescibacteria;c__ABY1;o__UBA1558;f__;g__;s__	835981	82	40.42	86.0465	2.32558	0.04
SAMN30026555	LacPavin_0419_WC90_Komeilibacteria_43_13	LacPavin_0419_WC90	TRUE	Komeilibacteria	Parcubacteria, Bacteria	d__Bacteria;p__Patescibacteria;c__ABY1;o__UBA1558;f__UBA10009;g__;s__	995563	40	43.05	97.6744	0	0.08
SAMN30026556	LacPavin_0818_WC40_Levybacteria_32_41	LacPavin_0818_WC40	TRUE	Levybacteria	Microgenomates, Bacteria	d__Bacteria;p__Patescibacteria;c__Microgenomatia;o__Levybacterales;f__UBA12049;g__;s__	1045051	7	31.97	100	0	0.2
SAMN30026557	LacPavin_0920_WC57_Magasanikbacteria_45_8	LacPavin_0920_WC57	TRUE	Magasanikbacteria	Magasanikbacteria, Parcubacteria, Bacteria	d__Bacteria;p__Patescibacteria;c__ABY1;o__Magasanikbacterales;f__2-02-FULL-50-9b;g__2-02-FULL-50-9b;s__	954365	94	44.75	93.0233	6.97674	0.07
SAMN30026558	LacPavin_0920_WC57_Magasanikbacteria_39_7	LacPavin_0920_WC57	TRUE	Magasanikbacteria	Parcubacteria, Bacteria	d__Bacteria;p__Patescibacteria;c__ABY1;o__Magasanikbacterales;f__GWA2-37-8;g__;s__	870480	165	39.4	97.6744	2.32558	0.53
SAMN30026559	LacPavin_0920_SED2_Magasanikbacteria_44_15	LacPavin_0920_SED2	TRUE	Magasanikbacteria	Magasanikbacteria, Parcubacteria, Bacteria	d__Bacteria;p__Patescibacteria;c__ABY1;o__Magasanikbacterales;f__GWA2-37-8;g__1-14-0-10-36-32;s__	966150	5	44.36	97.6744	0	0.01
SAMN30026560	LacPavin_0419_WC70L_Magasanikbacteria_37_6	LacPavin_0419_WC70L	TRUE	Magasanikbacteria	Magasanikbacteria, Parcubacteria, Bacteria	d__Bacteria;p__Patescibacteria;c__ABY1;o__Magasanikbacterales;f__UBA10003;g__GWC2-40-17;s__	865721	114	36.82	95.3488	4.65116	0.13
SAMN30026561	LacPavin_0920_SED3_Mamarchaeota_44_8	LacPavin_0920_SED3	TRUE	Mamarchaeota	None	d__Archaea;p__Nanoarchaeota;c__Nanoarchaeia;o__UBA10117;f__UBA10117;g__;s__	552112	136	43.64	73.6842	2.63158	0.09
SAMN30026562	LacPavin_0920_SED3_Micrarchaeota_48_13	LacPavin_0920_SED3	TRUE	Micrarchaeota	Archaea	d__Archaea;p__Micrarchaeota;c__Micrarchaeia;o__B9-G16;f__;g__;s__	792787	64	47.82	97.3684	2.63158	0.08
SAMN30026563	LacPavin_0920_SED3_Micrarchaeota_54_8	LacPavin_0920_SED3	TRUE	Micrarchaeota	Archaea	d__Archaea;p__Micrarchaeota;c__Micrarchaeia;o__B9-G16;f__;g__;s__	1191208	151	54.04	94.7368	7.89474	0.09
SAMN30026564	LacPavin_0920_SED5_Micrarchaeota_46_22	LacPavin_0920_SED5	TRUE	Micrarchaeota	Archaea	d__Archaea;p__Micrarchaeota;c__Micrarchaeia;o__B9-G16;f__;g__;s__	1015191	54	46.43	97.3684	2.63158	0.04
SAMN30026565	LacPavin_0920_SED3_Micrarchaeota_46_9	LacPavin_0920_SED3	TRUE	Micrarchaeota	None	d__Archaea;p__Micrarchaeota;c__Micrarchaeia;o__UBA10214;f__J096;g__;s__	968358	122	45.91	97.3684	2.63158	0.03
SAMN30026566	LacPavin_0419_WC90_Micrarchaeota_54_17	LacPavin_0419_WC90	TRUE	Micrarchaeota	None	d__Archaea;p__Micrarchaeota;c__Micrarchaeia;o__UBA10214;f__UBA10161;g__UBA10161;s__	1735713	52	53.83	94.7368	0	0.04
SAMN30026567	LacPavin_0419_WC90_Micrarchaeota_52_6	LacPavin_0419_WC90	TRUE	Micrarchaeota	Archaea	d__Archaea;p__Micrarchaeota;c__Micrarchaeia;o__UBA10214;f__UBA10161;g__UBA10161;s__	1214930	131	51.59	84.2105	5.26316	0.1
SAMN30026568	LacPavin_0920_WC57_Micrarchaeota_51_7	LacPavin_0920_WC57	TRUE	Micrarchaeota	Archaea	d__Archaea;p__Micrarchaeota;c__Micrarchaeia;o__UBA10214;f__UBA10161;g__UBA10161;s__	1059595	180	50.93	92.1053	7.89474	0.14
SAMN30026569	LacPavin_0920_SED4_Micrarchaeota_54_6	LacPavin_0920_SED4	TRUE	Micrarchaeota	Archaea	d__Archaea;p__Micrarchaeota;c__Micrarchaeia;o__UBA10214;f__UBA10214;g__;s__	670585	183	54.28	84.2105	0	0.03
SAMN30026570	LacPavin_0920_SED4_Micrarchaeota_58_19	LacPavin_0920_SED4	TRUE	Micrarchaeota	Archaea	d__Archaea;p__Micrarchaeota;c__Micrarchaeia;o__UBA8480;f__UBA8480;g__;s__	1026323	56	57.59	94.7368	2.63158	0.06
SAMN30026571	LacPavin_0920_SED5_Moranbacteria_41_12	LacPavin_0920_SED5	TRUE	Moranbacteria	Parcubacteria, Bacteria	d__Bacteria;p__Patescibacteria;c__Paceibacteria_A;o__Moranbacterales;f__;g__;s__	810038	22	41.4	100	0	0.01
SAMN30026572	LacPavin_0818_WC55_Moranbacteria_45_10	LacPavin_0818_WC55	TRUE	Moranbacteria	Moranbacteria, Parcubacteria, Bacteria	d__Bacteria;p__Patescibacteria;c__Paceibacteria_A;o__Moranbacterales;f__UBA11712;g__;s__	925653	61	45.18	100	4.65116	0.05
SAMN30026573	LacPavin_0818_WC55_Moranbacteria_44_7	LacPavin_0818_WC55	TRUE	Moranbacteria	Moranbacteria, Parcubacteria, Bacteria	d__Bacteria;p__Patescibacteria;c__Paceibacteria_A;o__Moranbacterales;f__UBA11712;g__;s__	862542	90	43.76	95.3488	4.65116	0.07
SAMN30026574	LacPavin_0920_SED1_Moranbacteria_40_9	LacPavin_0920_SED1	TRUE	Moranbacteria	Parcubacteria, Bacteria	d__Bacteria;p__Patescibacteria;c__Paceibacteria_A;o__Moranbacterales;f__UBA2206;g__;s__	908586	85	40.16	100	4.65116	0.08
SAMN30026575	LacPavin_0818_WC55_Moranbacteria_41_28	LacPavin_0818_WC55	TRUE	Moranbacteria	Moranbacteria, Parcubacteria, Bacteria	d__Bacteria;p__Patescibacteria;c__Paceibacteria_A;o__Moranbacterales;f__UBA2206;g__UBA9630;s__	975679	16	41.46	100	0	0.03
SAMN30026576	LacPavin_0920_SED3_Nealsonbacteria_35_17	LacPavin_0920_SED3	TRUE	Nealsonbacteria	Bacteria	d__Bacteria;p__Patescibacteria;c__Paceibacteria;o__Paceibacterales;f__DG-74-3;g__;s__	792064	13	35.45	100	2.32558	0.01
SAMN30026577	LacPavin_0419_WC90_Nealsonbacteria_38_4	LacPavin_0419_WC90	TRUE	Nealsonbacteria	Parcubacteria, Bacteria	d__Bacteria;p__Patescibacteria;c__Paceibacteria;o__Paceibacterales;f__GWA2-38-27;g__;s__	321845	122	38.34	74.4186	2.32558	0.11
SAMN30026578	LacPavin_0920_SED3_Nealsonbacteria_39_9	LacPavin_0920_SED3	TRUE	Nealsonbacteria	Parcubacteria, Bacteria	d__Bacteria;p__Patescibacteria;c__Paceibacteria;o__Paceibacterales;f__GWA2-38-27;g__;s__	658607	136	39.07	93.0233	6.97674	0.12
SAMN30026579	LacPavin_0920_SED2_Nealsonbacteria_39_9	LacPavin_0920_SED2	TRUE	Nealsonbacteria	Bacteria	d__Bacteria;p__Patescibacteria;c__Paceibacteria;o__Paceibacterales;f__RBG-13-42-11;g__;s__	670425	57	39.16	97.6744	4.65116	0.06
SAMN30026580	LacPavin_0920_SED4_Nealsonbacteria_36_17	LacPavin_0920_SED4	TRUE	Nealsonbacteria	Bacteria	d__Bacteria;p__Patescibacteria;c__Paceibacteria;o__Paceibacterales;f__RBG-13-42-11;g__;s__	792029	8	35.91	100	0	0
SAMN30026581	LacPavin_0920_WC90_Nealsonbacteria_47_6	LacPavin_0920_WC90	TRUE	Nealsonbacteria	Bacteria	d__Bacteria;p__Patescibacteria;c__Paceibacteria;o__Paceibacterales;f__UBA5738;g__;s__	712641	226	46.53	72.093	2.32558	0.14
SAMN30026582	LacPavin_0920_WC57_Nomurabacteria_35_9	LacPavin_0920_WC57	TRUE	Nomurabacteria	Parcubacteria, Bacteria	d__Bacteria;p__Patescibacteria;c__Paceibacteria;o__UBA9983;f__UBA5272;g__UBA11704;s__	705394	81	34.67	97.6744	0	0.05
SAMN30026583	LacPavin_0818_WC45_Nomurabacteria_33_25	LacPavin_0818_WC45	TRUE	Nomurabacteria	Nomurabacteria, Parcubacteria, Bacteria	d__Bacteria;p__Patescibacteria;c__Paceibacteria;o__UBA9983;f__UBA9973;g__;s__	800373	11	33.38	97.6744	0	0
SAMN30026584	LacPavin_0818_WC45_Nomurabacteria_37_43	LacPavin_0818_WC45	TRUE	Nomurabacteria	Parcubacteria, Bacteria	d__Bacteria;p__Patescibacteria;c__Paceibacteria;o__UBA9983;f__UBA9973;g__;s__	771649	14	36.77	95.3488	0	0.02
SAMN30026585	LacPavin_0818_WC45_Nomurabacteria_33_35	LacPavin_0818_WC45	TRUE	Nomurabacteria	Nomurabacteria, Parcubacteria, Bacteria	d__Bacteria;p__Patescibacteria;c__Paceibacteria;o__UBA9983;f__UBA9973;g__;s__	760693	13	33.38	97.6744	0	0.01
SAMN30026586	LacPavin_0818_WC55_Nomurabacteria_33_13	LacPavin_0818_WC55	TRUE	Nomurabacteria	Nomurabacteria, Parcubacteria, Bacteria	d__Bacteria;p__Patescibacteria;c__Paceibacteria;o__UBA9983;f__UBA9973;g__;s__	699333	10	33.05	97.6744	0	0.02
SAMN30026587	LacPavin_0419_WC53_Nomurabacteria_32_16	LacPavin_0419_WC53	TRUE	Nomurabacteria	Nomurabacteria, Parcubacteria, Bacteria	d__Bacteria;p__Patescibacteria;c__Paceibacteria;o__UBA9983;f__UBA9973;g__UBA8515;s__	698616	12	31.95	97.6744	0	0.06
SAMN30026588	LacPavin_0920_WC57_Nomurabacteria_35_7	LacPavin_0920_WC57	TRUE	Nomurabacteria	Nomurabacteria, Parcubacteria, Bacteria	d__Bacteria;p__Patescibacteria;c__Paceibacteria;o__UBA9983;f__UBA9973;g__UBA8515;s__	705195	129	35.1	97.6744	2.32558	0.21
SAMN30026589	LacPavin_0419_WC70L_Nomurabacteria_39_11	LacPavin_0419_WC70L	TRUE	Nomurabacteria	Parcubacteria, Bacteria	d__Bacteria;p__Patescibacteria;c__Paceibacteria;o__UBA9983;f__UBA9973;g__UBA9973;s__	812327	20	38.74	97.6744	0	0
SAMN30026590	LacPavin_0419_WC90_Nomurabacteria_34_11	LacPavin_0419_WC90	TRUE	Nomurabacteria	Nomurabacteria, Parcubacteria, Bacteria	d__Bacteria;p__Patescibacteria;c__Paceibacteria;o__UBA9983;f__UBA9973;g__UBA9973;s__	672149	35	34.43	97.6744	2.32558	0.02
SAMN30026591	LacPavin_0920_WC57_Nomurabacteria_38_6	LacPavin_0920_WC57	TRUE	Nomurabacteria	Nomurabacteria, Parcubacteria, Bacteria	d__Bacteria;p__Patescibacteria;c__Paceibacteria;o__UBA9983;f__UBA9973;g__UBA9973;s__	549572	147	37.6	74.4186	6.97674	0.14
SAMN30026592	LacPavin_0920_SED2_Pacearchaeota_35_12	LacPavin_0920_SED2	TRUE	Pacearchaeota	Archaea	d__Archaea;p__Nanoarchaeota;c__Nanoarchaeia;o__Pacearchaeales;f__GW2011-AR1;g__ASMP01;s__	562077	66	34.59	78.9474	5.26316	0.19
SAMN30026593	LacPavin_0920_SED3_Pacearchaeota_32_7	LacPavin_0920_SED3	TRUE	Pacearchaeota	None	d__Archaea;p__Nanoarchaeota;c__Nanoarchaeia;o__Pacearchaeales;f__GW2011-AR1;g__JWKY01;s__	929432	277	32.23	71.0526	2.63158	0.31
SAMN30026594	LacPavin_0920_SED3_Pacearchaeota_32_16	LacPavin_0920_SED3	TRUE	Pacearchaeota	Archaea	d__Archaea;p__Nanoarchaeota;c__Nanoarchaeia;o__Pacearchaeales;f__GW2011-AR1;g__RBG-13-33-26;s__	704108	17	31.94	84.2105	2.63158	0.01
SAMN30026595	LacPavin_0920_SED4_Pacearchaeota_33_8	LacPavin_0920_SED4	TRUE	Pacearchaeota	Archaea	d__Archaea;p__Nanoarchaeota;c__Nanoarchaeia;o__Pacearchaeales;f__PWGL01;g__;s__	936995	145	33.25	78.9474	2.63158	0.13
SAMN30026596	LacPavin_0920_SED5_Pacearchaeota_33_27	LacPavin_0920_SED5	TRUE	Pacearchaeota	Archaea	d__Archaea;p__Nanoarchaeota;c__Nanoarchaeia;o__Pacearchaeales;f__UBA284;g__;s__	956882	44	33.17	81.5789	2.63158	0.04
SAMN30026597	LacPavin_0920_SED3_Parcubacteria_40_21	LacPavin_0920_SED3	TRUE	Parcubacteria	Falkowbacteria, Parcubacteria, Bacteria	d__Bacteria;p__Patescibacteria;c__ABY1;o__UBA11705;f__;g__;s__	1455527	120	39.76	95.3488	4.65116	0.05
SAMN30026598	LacPavin_0920_WC90_Parcubacteria_43_5	LacPavin_0920_WC90	TRUE	Parcubacteria	Parcubacteria, Bacteria	d__Bacteria;p__Patescibacteria;c__ABY1;o__UBA2591;f__UBA4787;g__;s__	632260	257	42.91	74.4186	6.97674	0.17
SAMN30026599	LacPavin_0920_SED3_Parcubacteria_36_6	LacPavin_0920_SED3	TRUE	Parcubacteria	Falkowbacteria, Parcubacteria, Bacteria	d__Bacteria;p__Patescibacteria;c__ABY1;o__XYB2-FULL-38-15;f__;g__;s__	1058137	384	36.45	72.093	6.97674	0.11
SAMN30026600	LacPavin_0920_SED4_Parcubacteria_37_11	LacPavin_0920_SED4	TRUE	Parcubacteria	Falkowbacteria, Parcubacteria, Bacteria	d__Bacteria;p__Patescibacteria;c__ABY1;o__XYB2-FULL-38-15;f__;g__;s__	1043565	89	36.77	95.3488	0	0.01
SAMN30026601	LacPavin_0920_SED5_Parcubacteria_38_14	LacPavin_0920_SED5	TRUE	Parcubacteria	Falkowbacteria, Parcubacteria, Bacteria	d__Bacteria;p__Patescibacteria;c__ABY1;o__XYB2-FULL-38-15;f__;g__;s__	1239773	23	38.36	95.3488	0	0.01
SAMN30026602	LacPavin_0419_WC90_Parcubacteria_36_8	LacPavin_0419_WC90	TRUE	Parcubacteria	Parcubacteria, Bacteria	d__Bacteria;p__Patescibacteria;c__Paceibacteria;o__Paceibacterales;f__PEYH01;g__PEYH01;s__	587142	54	35.98	100	0	0.01
SAMN30026603	LacPavin_0920_SED4_Parcubacteria_37_15	LacPavin_0920_SED4	TRUE	Parcubacteria	Parcubacteria, Bacteria	d__Bacteria;p__Patescibacteria;c__Paceibacteria;o__UBA6257;f__;g__;s__	638391	126	36.67	90.6977	9.30233	0.03
SAMN30026604	LacPavin_0419_WC90_Parcubacteria_32_30	LacPavin_0419_WC90	TRUE	Parcubacteria	Parcubacteria, Bacteria	d__Bacteria;p__Patescibacteria;c__Paceibacteria;o__UBA6257;f__UBA6257;g__;s__	613111	83	32.25	100	4.65116	0.03
SAMN30026605	LacPavin_0920_WC57_Parcubacteria_41_12	LacPavin_0920_WC57	TRUE	Parcubacteria	Parcubacteria, Bacteria	d__Bacteria;p__Patescibacteria;c__Paceibacteria;o__UBA9983;f__UBA6899;g__;s__	1071256	130	41.3	76.7442	6.97674	0.02
SAMN30026606	LacPavin_0920_WC57_Parcubacteria_42_180	LacPavin_0920_WC57	TRUE	Parcubacteria	Parcubacteria, Bacteria	d__Bacteria;p__Patescibacteria;c__Paceibacteria;o__UBA9983;f__UBA6899;g__;s__	979447	8	41.76	90.6977	0	0
SAMN30026607	LacPavin_0920_SED5_Parcubacteria_40_12	LacPavin_0920_SED5	TRUE	Parcubacteria	Parcubacteria, Bacteria	d__Bacteria;p__Patescibacteria;c__Paceibacteria;o__UBA9983;f__UBA9983;g__;s__	404685	89	40.33	88.3721	2.32558	0.09
SAMN30026608	LacPavin_0818_WC45_Peregrinibacteria_38_18	LacPavin_0818_WC45	TRUE	Peregrinibacteria	Peregrinibacteria, Bacteria	d__Bacteria;p__Patescibacteria;c__Gracilibacteria;o__UBA1369;f__LOWO2-01-FULL-3;g__;s__	1300673	6	38.08	100	0	0
SAMN30026609	LacPavin_0818_WC45_Peregrinibacteria_45_40	LacPavin_0818_WC45	TRUE	Peregrinibacteria	Bacteria	d__Bacteria;p__Patescibacteria;c__Gracilibacteria;o__UBA1369;f__UBA12463;g__;s__	1201775	32	45.01	95.3488	0	0.05
SAMN30026610	LacPavin_0920_WC90_Portnoybacteria_35_5	LacPavin_0920_WC90	TRUE	Portnoybacteria	Parcubacteria, Bacteria	d__Bacteria;p__Patescibacteria;c__Paceibacteria;o__Portnoybacterales;f__RBG-13-40-8-A;g__;s__	251290	109	35.2	72.093	0	0.37
SAMN30026611	LacPavin_0920_WC57_Roizmanbacteria_37_8	LacPavin_0920_WC57	TRUE	Roizmanbacteria	Microgenomates, Bacteria	d__Bacteria;p__Patescibacteria;c__Microgenomatia;o__UBA1406;f__GWC2-37-13;g__;s__	1175308	159	36.62	93.0233	9.30233	0.29
SAMN30026612	LacPavin_0818_WC45_Roizmanbacteria_36_7	LacPavin_0818_WC45	TRUE	Roizmanbacteria	Microgenomates, Bacteria	d__Bacteria;p__Patescibacteria;c__Microgenomatia;o__UBA1406;f__GWC2-37-13;g__UM-FILTER-33-9;s__	976606	151	35.96	86.0465	4.65116	0.11
SAMN30026613	LacPavin_0818_WC45_Saccharibacteria_40_10	LacPavin_0818_WC45	TRUE	Saccharibacteria	Candidatus Saccharibacteria, Bacteria	d__Bacteria;p__Patescibacteria;c__Saccharimonadia;o__Saccharimonadales;f__AWTP1-31;g__AWTP1-31;s__	781935	70	40.46	100	2.32558	0.17
SAMN30026614	LacPavin_0818_WC45_Saccharibacteria_44_10	LacPavin_0818_WC45	TRUE	Saccharibacteria	Candidatus Saccharibacteria, Bacteria	d__Bacteria;p__Patescibacteria;c__Saccharimonadia;o__Saccharimonadales;f__AWTP1-31;g__AWTP1-31;s__	937984	17	44.48	97.6744	2.32558	0.04
SAMN30026615	LacPavin_0818_WC45_Saccharibacteria_42_11	LacPavin_0818_WC45	TRUE	Saccharibacteria	Candidatus Saccharibacteria, Bacteria	d__Bacteria;p__Patescibacteria;c__Saccharimonadia;o__Saccharimonadales;f__Saccharimonadaceae;g__UBA1547;s__	855423	4	42.49	100	0	0.07
SAMN30026616	LacPavin_0818_WC50_Saccharibacteria_42_9	LacPavin_0818_WC50	TRUE	Saccharibacteria	Candidatus Saccharibacteria, Bacteria	d__Bacteria;p__Patescibacteria;c__Saccharimonadia;o__Saccharimonadales;f__UBA10212;g__;s__	717669	85	42.14	97.6744	0	0.35
SAMN30026617	LacPavin_0419_WC90_Shapirobacteria_34_15	LacPavin_0419_WC90	TRUE	Shapirobacteria	Microgenomates, Bacteria	d__Bacteria;p__Patescibacteria;c__Microgenomatia;o__Shapirobacterales;f__PFEM01;g__;s__	457599	30	33.92	100	4.65116	0.05
SAMN30026618	LacPavin_0419_WC90_Shapirobacteria_38_5	LacPavin_0419_WC90	TRUE	Shapirobacteria	Microgenomates, Bacteria	d__Bacteria;p__Patescibacteria;c__Microgenomatia;o__Shapirobacterales;f__PFEM01;g__;s__	344827	131	37.71	74.4186	2.32558	0.18
SAMN30026619	LacPavin_0920_WC90_Shapirobacteria_39_8	LacPavin_0920_WC90	TRUE	Shapirobacteria	Microgenomates, Bacteria	d__Bacteria;p__Patescibacteria;c__Microgenomatia;o__Shapirobacterales;f__UBA12405;g__UBA2283;s__	843165	127	39.42	93.0233	2.32558	0.28
SAMN30026620	LacPavin_0920_WC70_Staskawiczbacteria_39_33	LacPavin_0920_WC70	TRUE	Staskawiczbacteria	Parcubacteria, Bacteria	d__Bacteria;p__Patescibacteria;c__Paceibacteria;o__Paceibacterales;f__Staskawiczbacteraceae;g__;s__	902891	20	39.33	100	0	0
SAMN30026621	LacPavin_0419_WC70L_Staskawiczbacteria_36_7	LacPavin_0419_WC70L	TRUE	Staskawiczbacteria	Parcubacteria, Bacteria	d__Bacteria;p__Patescibacteria;c__Paceibacteria;o__Paceibacterales;f__Staskawiczbacteraceae;g__XYD1-FULL-39-28;s__	780378	119	36.47	100	0	0.08
SAMN30026622	LacPavin_0419_WC70L_Staskawiczbacteria_33_6	LacPavin_0419_WC70L	TRUE	Staskawiczbacteria	Parcubacteria, Bacteria	d__Bacteria;p__Patescibacteria;c__Paceibacteria;o__Paceibacterales;f__Staskawiczbacteraceae;g__XYD1-FULL-39-28;s__	915432	250	33.42	74.4186	9.30233	0.32
SAMN30026623	LacPavin_0818_WC45_Staskawiczbacteria_38_24	LacPavin_0818_WC45	TRUE	Staskawiczbacteria	RIF-OD1-6, Parcubacteria, Bacteria	d__Bacteria;p__Patescibacteria;c__Paceibacteria;o__Paceibacterales;f__Staskawiczbacteraceae;g__XYD1-FULL-39-28;s__	771534	15	37.84	100	0	0.01
SAMN30026624	LacPavin_0920_SED5_Staskawiczbacteria_39_11	LacPavin_0920_SED5	TRUE	Staskawiczbacteria	RIF-OD1-6, Parcubacteria, Bacteria	d__Bacteria;p__Patescibacteria;c__Paceibacteria;o__Paceibacterales;f__Staskawiczbacteraceae;g__XYD1-FULL-39-28;s__	510824	79	39.04	100	4.65116	0
SAMN30026625	LacPavin_0920_WC70_Staskawiczbacteria_37_6	LacPavin_0920_WC70	TRUE	Staskawiczbacteria	RIF-OD1-6, Parcubacteria, Bacteria	d__Bacteria;p__Patescibacteria;c__Paceibacteria;o__Paceibacterales;f__Staskawiczbacteraceae;g__XYD1-FULL-39-28;s__	578417	159	37.11	88.3721	6.97674	0.24
SAMN30026626	LacPavin_0920_WC90_Staskawiczbacteria_38_16	LacPavin_0920_WC90	TRUE	Staskawiczbacteria	RIF-OD1-6, Parcubacteria, Bacteria	d__Bacteria;p__Patescibacteria;c__Paceibacteria;o__Paceibacterales;f__Staskawiczbacteraceae;g__XYD1-FULL-39-28;s__	744247	19	37.53	100	0	0.02
SAMN30026627	LacPavin_0818_WC55_Taylorbacteria_33_6	LacPavin_0818_WC55	TRUE	Taylorbacteria	Parcubacteria, Bacteria	d__Bacteria;p__Patescibacteria;c__Paceibacteria;o__UBA9983;f__GWA1-40-21;g__Bog-1340;s__	897215	136	33.36	97.6744	9.30233	0.12
SAMN30026628	LacPavin_0920_WC57_Taylorbacteria_39_17	LacPavin_0920_WC57	TRUE	Taylorbacteria	Parcubacteria, Bacteria	d__Bacteria;p__Patescibacteria;c__Paceibacteria;o__UBA9983;f__UBA11359;g__;s__	738718	81	38.78	97.6744	0	0.05
SAMN30026629	LacPavin_0419_WC90_Taylorbacteria_44_7	LacPavin_0419_WC90	TRUE	Taylorbacteria	Parcubacteria, Bacteria	d__Bacteria;p__Patescibacteria;c__Paceibacteria;o__UBA9983;f__UBA11359;g__C7867-002;s__	836004	68	44.28	86.0465	2.32558	0.1
SAMN30026630	LacPavin_0920_WC90_Taylorbacteria_45_6	LacPavin_0920_WC90	TRUE	Taylorbacteria	Parcubacteria, Bacteria	d__Bacteria;p__Patescibacteria;c__Paceibacteria;o__UBA9983;f__UBA11359;g__C7867-002;s__	655768	186	44.76	72.093	4.65116	0.24
SAMN30026631	LacPavin_0818_WC45_Uhrbacteria_46_11	LacPavin_0818_WC45	TRUE	Uhrbacteria	Uhrbacteria, Parcubacteria, Bacteria	d__Bacteria;p__Patescibacteria;c__ABY1;o__SG8-24;f__GWF2-40-263;g__XYB2-FULL-45-11;s__	1205289	4	46.32	100	2.32558	0
SAMN30026632	LacPavin_0419_WC70L_Vogelbacteria_42_5	LacPavin_0419_WC70L	TRUE	Vogelbacteria	Parcubacteria, Bacteria	d__Bacteria;p__Patescibacteria;c__Paceibacteria;o__UBA9983;f__XYD1-FULL-46-19;g__;s__	392761	110	42.18	76.7442	2.32558	0.2
SAMN30026633	LacPavin_0419_WC70S_Vogelbacteria_41_6	LacPavin_0419_WC70S	TRUE	Vogelbacteria	Parcubacteria, Bacteria	d__Bacteria;p__Patescibacteria;c__Paceibacteria;o__UBA9983;f__XYD1-FULL-46-19;g__;s__	606779	173	41.1	79.0698	4.65116	0.19
SAMN30026634	LacPavin_0920_WC90_Vogelbacteria_48_8	LacPavin_0920_WC90	TRUE	Vogelbacteria	Parcubacteria, Bacteria	d__Bacteria;p__Patescibacteria;c__Paceibacteria;o__UBA9983;f__XYD1-FULL-46-19;g__;s__	808503	158	48.09	86.0465	4.65116	0.07
SAMN30026635	LacPavin_0920_SED5_Woesearchaeota_27_11	LacPavin_0920_SED5	TRUE	Woesearchaeota	Archaea	d__Archaea;p__Nanoarchaeota;c__Nanoarchaeia;o__SCGC-AAA011-G17;f__;g__;s__	516101	63	26.83	73.6842	5.26316	0.05
SAMN30026636	LacPavin_0920_SED3_Woesearchaeota_44_7	LacPavin_0920_SED3	TRUE	Woesearchaeota	Archaea	d__Archaea;p__Nanoarchaeota;c__Nanoarchaeia;o__Woesearchaeales;f__0-14-0-80-44-23;g__0-14-0-80-44-23;s__	769998	196	44.15	86.8421	0	0.13
SAMN30026637	LacPavin_0920_SED5_Woesearchaeota_41_9	LacPavin_0920_SED5	TRUE	Woesearchaeota	Archaea	d__Archaea;p__Nanoarchaeota;c__Nanoarchaeia;o__Woesearchaeales;f__0-14-0-80-44-23;g__0-14-0-80-44-23;s__	1065014	127	41.08	89.4737	5.26316	0.04
SAMN30026638	LacPavin_0920_SED4_Woesearchaeota_42_9	LacPavin_0920_SED4	TRUE	Woesearchaeota	None	d__Archaea;p__Nanoarchaeota;c__Nanoarchaeia;o__Woesearchaeales;f__ARS49;g__;s__	1031922	146	41.68	84.2105	5.26316	0.07
SAMN30026639	LacPavin_0419_WC90_Woesearchaeota_41_5	LacPavin_0419_WC90	TRUE	Woesearchaeota	None	d__Archaea;p__Nanoarchaeota;c__Nanoarchaeia;o__Woesearchaeales;f__UBA12501;g__;s__	1252486	225	41.28	92.1053	5.26316	0.09
SAMN30026640	LacPavin_0920_WC90_Woesebacteria_37_8	LacPavin_0920_WC90	TRUE	Woesebacteria	Microgenomates, Bacteria	d__Bacteria;p__Patescibacteria;c__Microgenomatia;o__GWA2-44-7;f__UBA8517;g__;s__	835613	159	36.99	93.0233	6.97674	0.31
SAMN30026641	LacPavin_0920_SED5_Woesebacteria_42_9	LacPavin_0920_SED5	TRUE	Woesebacteria	Microgenomates, Bacteria	d__Bacteria;p__Patescibacteria;c__Microgenomatia;o__GWA2-44-7;f__UBA8517;g__UBA8517;s__	733262	170	41.98	86.0465	6.97674	0.79
SAMN30026642	LacPavin_0920_WC90_Woesebacteria_40_5	LacPavin_0920_WC90	TRUE	Woesebacteria	Microgenomates, Bacteria	d__Bacteria;p__Patescibacteria;c__Microgenomatia;o__GWA2-44-7;f__UBA8517;g__UBA8517;s__	591322	224	40.03	76.7442	6.97674	0.56
SAMN30026643	LacPavin_0920_WC70_Wolfebacteria_44_7	LacPavin_0920_WC70	TRUE	Wolfebacteria	Parcubacteria, Bacteria	d__Bacteria;p__Patescibacteria;c__Paceibacteria;o__UBA6257;f__UBA9933;g__;s__	706914	108	43.62	97.6744	0	0.13
SAMN30026644	LacPavin_0419_WC90_Zambryskibacteria_35_8	LacPavin_0419_WC90	TRUE	Zambryskibacteria	Parcubacteria, Bacteria	d__Bacteria;p__Patescibacteria;c__Paceibacteria;o__UBA9983;f__Zambryskibacteraceae;g__C7867-006;s__	654496	24	35.04	100	0	0.04
SAMN30026645	LacPavin_0818_WC40_Zambryskibacteria_41_17	LacPavin_0818_WC40	TRUE	Zambryskibacteria	Parcubacteria, Bacteria	d__Bacteria;p__Patescibacteria;c__Paceibacteria;o__UBA9983;f__Zambryskibacteraceae;g__UBA910;s__	752968	32	40.75	97.6744	0	0

## Sheet: Table S4
category	function	gene_abbreviation	gene_name	corresponding_ko	manual_threshold
C1 metabolism	Methanol oxidation	mxaF	methanol dehydrogenase (cytochrome c) subunit 1	K14028	1000
C1 metabolism	Methanol oxidation	mdh	methanol dehydrogenase	K00093	not detected
C1 metabolism	Methyl amine -> formaldehyde	mauA	methylamine dehydrogenase light chain	K15228	100
C1 metabolism	Methyl amine -> formaldehyde	mauB	methylamine dehydrogenase heavy chain	K15229	100
C1 metabolism	Formaldehyde oxidation	fdhA	glutathione-independent formaldehyde dehydrogenase	K00148	391.2
C1 metabolism	Formaldehyde oxidation	fghA	S-formylglutathione hydrolase	K01070	80.2
C1 metabolism	Formaldehyde oxidation	frmA	S-(hydroxymethyl)glutathione dehydrogenase / alcohol dehydrogenase	K00121	550
C1 metabolism	Formaldehyde oxidation	mycoS_dep_FDH	S-(hydroxymethyl)mycothiol dehydrogenase	K00153	513
C1 metabolism	Formaldehyde oxidation	fae	5,6,7,8-tetrahydromethanopterin hydro-lyase	K10713	90
C1 metabolism	Formate oxidation	fdoG	formate dehydrogenase major subunit	K00123	798.8
C1 metabolism	Formate oxidation	fdwB	formate dehydrogenase beta subunit	K22515	580
C1 metabolism	Formate oxidation	fdoH	formate dehydrogenase iron-sulfur subunit	K00124	141.3
C1 metabolism	Formate oxidation	fdhA	formate dehydrogenase (coenzyme F420) alpha subunit	K22516	628.5
C1 metabolism	Formate oxidation	fdhB	formate dehydrogenase (coenzyme F420) beta subunit	K00125	210
C1 metabolism	Aerobic CO oxidation	coxS	aerobic carbon-monoxide dehydrogenase small subunit	K03518	85.9
C1 metabolism	Aerobic CO oxidation	coxM	aerobic carbon-monoxide dehydrogenase medium subunit	K03519	227.3
C1 metabolism	Aerobic CO oxidation	coxL	aerobic carbon-monoxide dehydrogenase large subunit	K03520	128.5
Methane metabolism	Methane oxidation - Partculate methane monooxygenase	pmoA	methane/ammonia monooxygenase subunit A	K10944	100
Methane metabolism	Methane oxidation - Partculate methane monooxygenase	pmoB	methane/ammonia monooxygenase subunit B	K10945	122
Methane metabolism	Methane oxidation - Partculate methane monooxygenase	pmoC	methane/ammonia monooxygenase subunit C	K10946	139.2
Methane metabolism	Methane oxidation - Soluble methane monoxygenase	mmoB	methane monooxygenase regulatory protein B	K16160	198.47
Methane metabolism	Methane oxidation - Soluble methane monoxygenase	mmoD	methane monooxygenase component D	K16162	61.43
Methane metabolism	Methane production	mcrA	methyl-coenzyme M reductase alpha subunit	K00399	170.6
Methane metabolism	Methane production	mcrB	methyl-coenzyme M reductase beta subunit	K00401	37.4
Methane metabolism	Methane production	mcrC	methyl-coenzyme M reductase subunit C	K03421	182.9
Carbon fixation	CBB cycle - Rubisco	Form I/Form II	Form I RuBisCO large subunit	K01601	500
Carbon fixation	3 Hydroxypropionate cycle	K14469	propionyl-CoA synthase	K14469	3000
Carbon fixation	3 Hydroxypropionate cycle	mcr	malonyl-CoA reductase / 3-hydroxypropionate dehydrogenase (NADP+)	K14468	2000
Carbon fixation	3HP/4HB	K14466	4-hydroxybutyrate---CoA ligase (ADP-forming)	K14466	1000
Carbon fixation	3HP/4HB or DC/4-HB	K18861	4-hydroxybutyrate---CoA ligase (ADP-forming)	K18861	not detected
Carbon fixation	DC/4-HB	4hbl	4-hydroxybutyrate---CoA ligase (ADP-forming)	K14467	not detected
Carbon fixation	Wood Ljungdahl pathway	cdhD	acetyl-CoA decarbonylase/synthase, CODH/ACS complex subunit delta	K00194	184.67
Carbon fixation	Wood Ljungdahl pathway	cdhE	acetyl-CoA decarbonylase/synthase, CODH/ACS complex subunit gamma	K00197	201
Carbon fixation	Wood Ljungdahl pathway	cooS	anaerobic carbon-monoxide dehydrogenase catalytic subunit	K00198	400
Carbon fixation	Reverse TCA cycle	aclA	ATP-citrate lyase alpha-subunit	K15230	300
Carbon fixation	Reverse TCA cycle	aclB	ATP-citrate lyase beta-subunit	K15231	200

## Sheet: Table S5
sample	compartment	category	function	genome_name	curated_taxonomy	hit_kos	hit_ids	percentage_relative_coverage
LacPavin_0419_WC53	interface	C1 metabolism	Aerobic CO oxidation	LacPavin_0920_WC57_Actinobacteria_53_29	Actinobacteria	K03518,K03519,K03520	LacPavin_0920_WC57_scaffold_237967_38,LacPavin_0920_WC57_scaffold_237967_37,LacPavin_0920_WC57_scaffold_233423_80	10.2978
LacPavin_0419_WC53	interface	C1 metabolism	Aerobic CO oxidation	LacPavin_0818_WC45_Bacteria_62_27	Chloroflexi	K03518,K03519,K03520	LacPavin_0818_WC45_scaffold_475697_6,LacPavin_0818_WC45_scaffold_375881_3,LacPavin_0818_WC45_scaffold_475697_7	2.8956
LacPavin_0419_WC53	interface	C1 metabolism	Aerobic CO oxidation	LacPavin_0920_WC57_Actinobacteria_51_13	Actinobacteria	K03518,K03519,K03520	LacPavin_0920_WC57_scaffold_318615_40,LacPavin_0920_WC57_scaffold_318615_39,LacPavin_0920_WC57_scaffold_1593229_2	2.30802
LacPavin_0419_WC53	interface	C1 metabolism	Aerobic CO oxidation	LacPavin_0920_WC57_Burkholderiales_44_21	Proteobacteria	K03518,K03519,K03520	LacPavin_0920_WC57_scaffold_51055_17,LacPavin_0920_WC57_scaffold_51055_18,LacPavin_0920_WC57_scaffold_51055_16	1.88729
LacPavin_0419_WC53	interface	C1 metabolism	Aerobic CO oxidation	LacPavin_0818_WC45_Bacteria_64_7	Actinobacteria	K03518,K03519,K03520	LacPavin_0818_WC45_scaffold_992835_2,LacPavin_0818_WC45_scaffold_312514_2,LacPavin_0818_WC45_scaffold_992835_3	1.57347
LacPavin_0419_WC53	interface	C1 metabolism	Aerobic CO oxidation	LacPavin_0419_WC53_Rhizobiales_63_29	Proteobacteria	K03518,K03519,K03520	LacPavin_0419_WC53_scaffold_141039_2,LacPavin_0419_WC53_scaffold_67449_9,LacPavin_0419_WC53_scaffold_119726_13	1.23648
LacPavin_0419_WC53	interface	C1 metabolism	Aerobic CO oxidation	LacPavin_0818_WC55_Actinobacteria_57_6	Actinobacteria	K03518,K03519,K03520	LacPavin_0818_WC55_scaffold_1004220_2,LacPavin_0818_WC55_scaffold_990_6,LacPavin_0818_WC55_scaffold_990_4	1.16523
LacPavin_0419_WC53	interface	C1 metabolism	Aerobic CO oxidation	LacPavin_0419_WC53_Rhodococcus_65_21	Actinobacteria	K03518,K03519,K03520	LacPavin_0419_WC53_scaffold_221238_2,LacPavin_0419_WC53_scaffold_66137_1,LacPavin_0419_WC53_scaffold_221238_3	0.938631
LacPavin_0419_WC53	interface	C1 metabolism	Aerobic CO oxidation	LacPavin_0419_WC53_Actinobacteria_57_16	Actinobacteria	K03518,K03519,K03520	LacPavin_0419_WC53_scaffold_16590_38,LacPavin_0419_WC53_scaffold_16590_39,LacPavin_0419_WC53_scaffold_16590_45	0.664746
LacPavin_0419_WC53	interface	C1 metabolism	Aerobic CO oxidation	LacPavin_0419_WC53_Actinobacteria_62_15	Actinobacteria	K03518,K03519,K03520	LacPavin_0419_WC53_scaffold_336234_5,LacPavin_0419_WC53_scaffold_336234_6,LacPavin_0419_WC53_scaffold_431301_7	0.648631
LacPavin_0419_WC53	interface	C1 metabolism	Aerobic CO oxidation	LacPavin_0419_WC53_Rhodococcus_63_12	Actinobacteria	K03518,K03519,K03520	LacPavin_0419_WC53_scaffold_467692_4,LacPavin_0419_WC53_scaffold_467692_5,LacPavin_0419_WC53_scaffold_467692_3	0.486464
LacPavin_0419_WC53	interface	C1 metabolism	Aerobic CO oxidation	LacPavin_0419_WC53_Alphaproteobacteria_67_8	Proteobacteria	K03518,K03519,K03520	LacPavin_0419_WC53_scaffold_27647_11,LacPavin_0419_WC53_scaffold_27647_13,LacPavin_0419_WC53_scaffold_27647_12	0.332766
LacPavin_0419_WC53	interface	C1 metabolism	Aerobic CO oxidation	LacPavin_0419_WC53_Rhizobiales_62_6	Proteobacteria	K03518,K03519,K03520	LacPavin_0419_WC53_scaffold_130779_4,LacPavin_0419_WC53_scaffold_214800_14,LacPavin_0419_WC53_scaffold_142062_2	0.269104
LacPavin_0419_WC53	interface	C1 metabolism	Aerobic CO oxidation	LacPavin_0818_WC50_Bacteria_62_16	Chloroflexi	K03518,K03519,K03520	LacPavin_0818_WC50_scaffold_260675_32,LacPavin_0818_WC50_scaffold_260675_61,LacPavin_0818_WC50_scaffold_260675_31	0.26637
LacPavin_0419_WC53	interface	C1 metabolism	Aerobic CO oxidation	LacPavin_0419_WC53_Afipia_58_6	Proteobacteria	K03518,K03519,K03520	LacPavin_0419_WC53_scaffold_17832_6,LacPavin_0419_WC53_scaffold_315584_2,LacPavin_0419_WC53_scaffold_17832_7	0.257616
LacPavin_0419_WC53	interface	C1 metabolism	Aerobic CO oxidation	LacPavin_0419_WC53_Alphaproteobacteria_63_6	Proteobacteria	K03518,K03519,K03520	LacPavin_0419_WC53_scaffold_376488_3,LacPavin_0419_WC53_scaffold_42555_3,LacPavin_0419_WC53_scaffold_277310_1	0.243965
LacPavin_0419_WC53	interface	C1 metabolism	Aerobic CO oxidation	LacPavin_0818_WC50_Rhodobacterales_63_18	Proteobacteria	K03518,K03519,K03520	LacPavin_0818_WC50_scaffold_462558_141,LacPavin_0818_WC50_scaffold_462558_143,LacPavin_0818_WC50_scaffold_462558_142	0.226062
LacPavin_0419_WC53	interface	C1 metabolism	Aerobic CO oxidation	LacPavin_0818_WC40_Actinobacteria_65_18	Actinobacteria	K03518,K03519,K03520	LacPavin_0818_WC40_scaffold_17261_2,LacPavin_0818_WC40_scaffold_1148333_2,LacPavin_0818_WC40_scaffold_17261_3	0.15207
LacPavin_0419_WC53	interface	C1 metabolism	Aerobic CO oxidation	LacPavin_0818_WC40_Conexibacter_60_7	Actinobacteria	K03518,K03519,K03520	LacPavin_0818_WC40_scaffold_284_48,LacPavin_0818_WC40_scaffold_284_49,LacPavin_0818_WC40_scaffold_284_47	0.148768
LacPavin_0419_WC53	interface	C1 metabolism	Aerobic CO oxidation	LacPavin_0818_WC50_Rhodospirillales_67_9	Proteobacteria	K03518,K03519,K03520	LacPavin_0818_WC50_scaffold_112398_7,LacPavin_0818_WC50_scaffold_561645_3,LacPavin_0818_WC50_scaffold_476194_3	0.14644
LacPavin_0419_WC53	interface	C1 metabolism	Aerobic CO oxidation	LacPavin_0818_WC45_Actinobacteria_52_15	Actinobacteria	K03518,K03519,K03520	LacPavin_0818_WC45_scaffold_64378_9,LacPavin_0818_WC45_scaffold_64378_8,LacPavin_0818_WC45_scaffold_1240739_3	0.137144
LacPavin_0419_WC53	interface	C1 metabolism	Aerobic CO oxidation	LacPavin_0818_WC50_Alphaproteobacteria_64_9	Proteobacteria	K03518,K03519,K03520	LacPavin_0818_WC50_scaffold_1030068_18,LacPavin_0818_WC50_scaffold_326789_39,LacPavin_0818_WC50_scaffold_888801_14	0.133356
LacPavin_0419_WC53	interface	C1 metabolism	Aerobic CO oxidation	LacPavin_0818_WC40_Burkholderiales_72_27	Proteobacteria	K03518,K03519,K03520	LacPavin_0818_WC40_scaffold_477430_40,LacPavin_0818_WC40_scaffold_477430_41,LacPavin_0818_WC40_scaffold_648209_115	0.129106
LacPavin_0419_WC53	interface	C1 metabolism	Aerobic CO oxidation	LacPavin_0920_WC57_Bacteria_53_11	Chloroflexi	K03518,K03519,K03520	LacPavin_0920_WC57_scaffold_298417_2,LacPavin_0920_WC57_scaffold_1254469_9,LacPavin_0920_WC57_scaffold_1254469_12	0.0928022
LacPavin_0419_WC53	interface	C1 metabolism	Aerobic CO oxidation	LacPavin_0818_WC50_Rhodospirillales_68_11	Proteobacteria	K03518,K03519,K03520	LacPavin_0818_WC50_scaffold_670904_8,LacPavin_0818_WC50_scaffold_264165_16,LacPavin_0818_WC50_scaffold_371441_11	0.0852648
LacPavin_0419_WC53	interface	C1 metabolism	Aerobic CO oxidation	LacPavin_0818_WC50_Rhizobiales_65_8	Proteobacteria	K03518,K03519,K03520	LacPavin_0818_WC50_scaffold_112539_49,LacPavin_0818_WC50_scaffold_18616_2,LacPavin_0818_WC50_scaffold_112539_50	0.0845343
LacPavin_0419_WC53	interface	C1 metabolism	Aerobic CO oxidation	LacPavin_0818_WC40_Bacteria_53_15	Actinobacteria	K03518,K03519,K03520	LacPavin_0818_WC40_scaffold_130440_15,LacPavin_0818_WC40_scaffold_130440_16,LacPavin_0818_WC40_scaffold_130440_14	0.083978
LacPavin_0419_WC53	interface	C1 metabolism	Aerobic CO oxidation	LacPavin_0818_WC50_Burkholderiales_63_11	Proteobacteria	K03518,K03519,K03520	LacPavin_0818_WC50_scaffold_554967_26,LacPavin_0818_WC50_scaffold_554967_27,LacPavin_0818_WC50_scaffold_554967_69	0.0747724
LacPavin_0419_WC53	interface	C1 metabolism	Aerobic CO oxidation	LacPavin_0818_WC50_Rhodospirillales_62_8	Proteobacteria	K03518,K03519,K03520	LacPavin_0818_WC50_scaffold_179842_5,LacPavin_0818_WC50_scaffold_179842_6,LacPavin_0818_WC50_scaffold_382755_3	0.07193
LacPavin_0419_WC53	interface	C1 metabolism	Aerobic CO oxidation	LacPavin_0818_WC50_Rhizobiales_59_6	Proteobacteria	K03518,K03519,K03520	LacPavin_0818_WC50_scaffold_590815_2,LacPavin_0818_WC50_scaffold_590815_3,LacPavin_0818_WC50_scaffold_673082_2	0.0690313
LacPavin_0419_WC53	interface	C1 metabolism	Aerobic CO oxidation	LacPavin_0818_WC50_Rhizobiales_65_19	Proteobacteria	K03518,K03519,K03520	LacPavin_0818_WC50_scaffold_681687_27,LacPavin_0818_WC50_scaffold_681687_25,LacPavin_0818_WC50_scaffold_681687_26	0.0497176
LacPavin_0419_WC53	interface	C1 metabolism	Aerobic CO oxidation	LacPavin_0920_WC57_Betaproteobacteria_63_7	Proteobacteria	K03518,K03519,K03520	LacPavin_0920_WC57_scaffold_425974_2,LacPavin_0920_WC57_scaffold_389284_6,LacPavin_0920_WC57_scaffold_667455_5	0.0477646
LacPavin_0419_WC53	interface	C1 metabolism	Aerobic CO oxidation	LacPavin_0818_WC45_Pseudanabaena_42_6	Cyanobacteria	K03518,K03519,K03520	LacPavin_0818_WC45_scaffold_127229_5,LacPavin_0818_WC45_scaffold_127229_6,LacPavin_0818_WC45_scaffold_127229_4	0.0431702
LacPavin_0419_WC53	interface	C1 metabolism	Aerobic CO oxidation	LacPavin_0818_WC50_Betaproteobacteria_61_7	Proteobacteria	K03518,K03519,K03520	LacPavin_0818_WC50_scaffold_897625_6,LacPavin_0818_WC50_scaffold_897625_7,LacPavin_0818_WC50_scaffold_897625_8	0.0371963
LacPavin_0419_WC53	interface	C1 metabolism	Formaldehyde oxidation	LacPavin_0419_WC70S_Actinobacteria_51_8	Actinobacteria	K10713	LacPavin_0419_WC70S_scaffold_110946_6	10.9718
LacPavin_0419_WC53	interface	C1 metabolism	Formaldehyde oxidation	LacPavin_0818_WC55_Planctomycetes_44_15	Planctomycetes	K10713	LacPavin_0818_WC55_scaffold_368739_5	10.8984
LacPavin_0419_WC53	interface	C1 metabolism	Formaldehyde oxidation	LacPavin_0818_WC50_Planctomycetia_59_41	Planctomycetes	K10713	LacPavin_0818_WC50_scaffold_135810_10	3.50636
LacPavin_0419_WC53	interface	C1 metabolism	Formaldehyde oxidation	LacPavin_0818_WC45_Planctomycetia_52_9	Planctomycetes	K10713	LacPavin_0818_WC45_scaffold_4286_25	2.96701
LacPavin_0419_WC53	interface	C1 metabolism	Formaldehyde oxidation	LacPavin_0920_WC57_Actinobacteria_51_13	Actinobacteria	K10713	LacPavin_0920_WC57_scaffold_13608_25	2.30802
LacPavin_0419_WC53	interface	C1 metabolism	Formaldehyde oxidation	LacPavin_0419_WC53_Planctomycetales_55_40	Planctomycetes	K10713	LacPavin_0419_WC53_scaffold_318844_22	1.74559
LacPavin_0419_WC53	interface	C1 metabolism	Formaldehyde oxidation	LacPavin_0419_WC53_Planctomycetales_60_34	Planctomycetes	K10713	LacPavin_0419_WC53_scaffold_50074_14	1.4433
LacPavin_0419_WC53	interface	C1 metabolism	Formaldehyde oxidation	LacPavin_0419_WC53_Planctomycetales_52_27	Planctomycetes	K10713	LacPavin_0419_WC53_scaffold_363554_5	1.17592
LacPavin_0419_WC53	interface	C1 metabolism	Formaldehyde oxidation	LacPavin_0818_WC55_Actinobacteria_57_6	Actinobacteria	K00153	LacPavin_0818_WC55_scaffold_89544_6	1.16523
LacPavin_0419_WC53	interface	C1 metabolism	Formaldehyde oxidation	LacPavin_0419_WC53_Planctomycetales_52_23	Planctomycetes	K10713	LacPavin_0419_WC53_scaffold_129066_164	0.981753
LacPavin_0419_WC53	interface	C1 metabolism	Formaldehyde oxidation	LacPavin_0419_WC53_Rhodococcus_65_21	Actinobacteria	K00148,K00153	LacPavin_0419_WC53_scaffold_411141_3,LacPavin_0419_WC53_scaffold_184136_8	0.938631
LacPavin_0419_WC53	interface	C1 metabolism	Formaldehyde oxidation	LacPavin_0419_WC53_Betaproteobacteria_48_21	Proteobacteria	K01070,K00121	LacPavin_0419_WC53_scaffold_28706_64,LacPavin_0419_WC53_scaffold_28706_65	0.903705
LacPavin_0419_WC53	interface	C1 metabolism	Formaldehyde oxidation	LacPavin_0419_WC53_Planctomycetia_57_18	Planctomycetes	K10713	LacPavin_0419_WC53_scaffold_90109_18	0.791935
LacPavin_0419_WC53	interface	C1 metabolism	Formaldehyde oxidation	LacPavin_0818_WC45_Planctomycetia_57_11	Planctomycetes	K10713	LacPavin_0818_WC45_scaffold_684720_7	0.714547
LacPavin_0419_WC53	interface	C1 metabolism	Formaldehyde oxidation	LacPavin_0419_WC53_Planctomycetia_56_14	Planctomycetes	K10713	LacPavin_0419_WC53_scaffold_381336_10	0.597169
LacPavin_0419_WC53	interface	C1 metabolism	Formaldehyde oxidation	LacPavin_0818_WC50_Planctomycetales_55_36	Planctomycetes	K10713	LacPavin_0818_WC50_scaffold_30035_22	0.566773
LacPavin_0419_WC53	interface	C1 metabolism	Formaldehyde oxidation	LacPavin_0419_WC53_Planctomycetales_52_12	Planctomycetes	K10713	LacPavin_0419_WC53_scaffold_130728_201	0.514907
LacPavin_0419_WC53	interface	C1 metabolism	Formaldehyde oxidation	LacPavin_0419_WC53_Aeromonas_58_12	Proteobacteria	K01070,K00121	LacPavin_0419_WC53_scaffold_346164_134,LacPavin_0419_WC53_scaffold_346164_133	0.513088
LacPavin_0419_WC53	interface	C1 metabolism	Formaldehyde oxidation	LacPavin_0419_WC53_Rhodococcus_63_12	Actinobacteria	K00153	LacPavin_0419_WC53_scaffold_429015_12	0.486464
LacPavin_0419_WC53	interface	C1 metabolism	Formaldehyde oxidation	LacPavin_0419_WC53_Methylobacter_49_11	Proteobacteria	K10713	LacPavin_0419_WC53_scaffold_297981_30	0.481252
LacPavin_0419_WC53	interface	C1 metabolism	Formaldehyde oxidation	LacPavin_0419_WC53_Planctomycetales_50_11	Planctomycetes	K10713	LacPavin_0419_WC53_scaffold_91817_2	0.481039
LacPavin_0419_WC53	interface	C1 metabolism	Formaldehyde oxidation	LacPavin_0818_WC45_Planctomycetes_43_9	Planctomycetes	K10713	LacPavin_0818_WC45_scaffold_322451_5	0.462381
LacPavin_0419_WC53	interface	C1 metabolism	Formaldehyde oxidation	LacPavin_0419_WC53_Actinobacteria_59_11	Actinobacteria	K10713	LacPavin_0419_WC53_scaffold_46035_32	0.44584
LacPavin_0419_WC53	interface	C1 metabolism	Formaldehyde oxidation	LacPavin_0419_WC53_Janthinobacterium_63_10	Proteobacteria	K01070,K00121	LacPavin_0419_WC53_scaffold_16414_30,LacPavin_0419_WC53_scaffold_18540_149	0.402965
LacPavin_0419_WC53	interface	C1 metabolism	Formaldehyde oxidation	LacPavin_0818_WC45_Methylococcales_42_49	Proteobacteria	K10713	LacPavin_0818_WC45_scaffold_1033144_12	0.396806
LacPavin_0419_WC53	interface	C1 metabolism	Formaldehyde oxidation	LacPavin_0419_WC53_Microbacterium_70_9	Actinobacteria	K00148	LacPavin_0419_WC53_scaffold_229499_3	0.394521
LacPavin_0419_WC53	interface	C1 metabolism	Formaldehyde oxidation	LacPavin_0818_WC45_Bacteria_67_12	Planctomycetes	K10713	LacPavin_0818_WC45_scaffold_779142_7	0.384434
LacPavin_0419_WC53	interface	C1 metabolism	Formaldehyde oxidation	LacPavin_0419_WC53_Alphaproteobacteria_67_8	Proteobacteria	K00121	LacPavin_0419_WC53_scaffold_69512_7	0.332766
LacPavin_0419_WC53	interface	C1 metabolism	Formaldehyde oxidation	LacPavin_0419_WC53_Planctomycetia_65_8	Planctomycetes	K10713	LacPavin_0419_WC53_scaffold_56915_32	0.33168
LacPavin_0419_WC53	interface	C1 metabolism	Formaldehyde oxidation	LacPavin_0419_WC53_Rhizobiales_62_6	Proteobacteria	K01070	LacPavin_0419_WC53_scaffold_45140_7	0.269104
LacPavin_0419_WC53	interface	C1 metabolism	Formaldehyde oxidation	LacPavin_0419_WC53_Afipia_58_6	Proteobacteria	K00121	LacPavin_0419_WC53_scaffold_68719_8	0.257616
LacPavin_0419_WC53	interface	C1 metabolism	Formaldehyde oxidation	LacPavin_0419_WC53_Bacteria_60_6	Planctomycetes	K10713	LacPavin_0419_WC53_scaffold_271104_6	0.2567
LacPavin_0419_WC53	interface	C1 metabolism	Formaldehyde oxidation	LacPavin_0419_WC53_Alphaproteobacteria_63_6	Proteobacteria	K01070,K00121	LacPavin_0419_WC53_scaffold_129588_2,LacPavin_0419_WC53_scaffold_129588_3	0.243965
LacPavin_0419_WC53	interface	C1 metabolism	Formaldehyde oxidation	LacPavin_0419_WC70S_Oscillatoriophycideae_46_55	Cyanobacteria	K01070,K00121	LacPavin_0419_WC70S_scaffold_306535_4,LacPavin_0419_WC70S_scaffold_306535_3	0.241375
LacPavin_0419_WC53	interface	C1 metabolism	Formaldehyde oxidation	LacPavin_0818_WC50_Rhodobacterales_63_18	Proteobacteria	K01070,K00121	LacPavin_0818_WC50_scaffold_737107_63,LacPavin_0818_WC50_scaffold_737107_52	0.226062
LacPavin_0419_WC53	interface	C1 metabolism	Formaldehyde oxidation	LacPavin_0920_WC90_Propionibacteriales_72_22	Actinobacteria	K00153	LacPavin_0920_WC90_scaffold_1279740_28	0.21944
LacPavin_0419_WC53	interface	C1 metabolism	Formaldehyde oxidation	LacPavin_0818_WC45_Mycobacterium_66_12	Actinobacteria	K00153	LacPavin_0818_WC45_scaffold_425016_4	0.20657
LacPavin_0419_WC53	interface	C1 metabolism	Formaldehyde oxidation	LacPavin_0920_WC57_Proteobacteria_53_33	Proteobacteria	K10713	LacPavin_0920_WC57_scaffold_319809_3	0.194798
LacPavin_0419_WC53	interface	C1 metabolism	Formaldehyde oxidation	LacPavin_0419_WC70S_Methylobacter_40_16	Proteobacteria	K01070,K00121,K10713	LacPavin_0419_WC70S_scaffold_1317609_35,LacPavin_0419_WC70S_scaffold_1317609_34,LacPavin_0419_WC70S_scaffold_1047451_9	0.190269
LacPavin_0419_WC53	interface	C1 metabolism	Formaldehyde oxidation	LacPavin_0818_WC45_Mycobacterium_66_14	Actinobacteria	K00153	LacPavin_0818_WC45_scaffold_51728_22	0.180843
LacPavin_0419_WC53	interface	C1 metabolism	Formaldehyde oxidation	LacPavin_0818_WC40_Actinobacteria_65_18	Actinobacteria	K00153	LacPavin_0818_WC40_scaffold_216479_7	0.15207
LacPavin_0419_WC53	interface	C1 metabolism	Formaldehyde oxidation	LacPavin_0818_WC50_Planctomycetales_51_17	Planctomycetes	K10713	LacPavin_0818_WC50_scaffold_687117_9	0.151577
LacPavin_0419_WC53	interface	C1 metabolism	Formaldehyde oxidation	LacPavin_0818_WC40_Bacteria_59_10	Planctomycetes	K10713	LacPavin_0818_WC40_scaffold_47004_3	0.143171
LacPavin_0419_WC53	interface	C1 metabolism	Formaldehyde oxidation	LacPavin_0818_WC45_Actinobacteria_52_15	Actinobacteria	K00153,K10713	LacPavin_0818_WC45_scaffold_357957_8,LacPavin_0818_WC45_scaffold_428406_7	0.137144
LacPavin_0419_WC53	interface	C1 metabolism	Formaldehyde oxidation	LacPavin_0818_WC50_Alphaproteobacteria_64_9	Proteobacteria	K00121	LacPavin_0818_WC50_scaffold_179133_10	0.133356
LacPavin_0419_WC53	interface	C1 metabolism	Formaldehyde oxidation	LacPavin_0818_WC40_Burkholderiales_72_27	Proteobacteria	K01070,K00121	LacPavin_0818_WC40_scaffold_531646_69,LacPavin_0818_WC40_scaffold_531646_70	0.129106
LacPavin_0419_WC53	interface	C1 metabolism	Formaldehyde oxidation	LacPavin_0818_WC50_Rhodospirillales_68_11	Proteobacteria	K00121	LacPavin_0818_WC50_scaffold_751394_10	0.0852648
LacPavin_0419_WC53	interface	C1 metabolism	Formaldehyde oxidation	LacPavin_0818_WC50_Rhizobiales_65_10	Proteobacteria	K00121	LacPavin_0818_WC50_scaffold_105491_6	0.0782036
LacPavin_0419_WC53	interface	C1 metabolism	Formaldehyde oxidation	LacPavin_0818_WC50_Rhodospirillales_62_8	Proteobacteria	K00121	LacPavin_0818_WC50_scaffold_366617_4	0.07193
LacPavin_0419_WC53	interface	C1 metabolism	Formaldehyde oxidation	LacPavin_0818_WC45_Actinobacteria_67_6	Actinobacteria	K00153	LacPavin_0818_WC45_scaffold_379583_1	0.0630094
LacPavin_0419_WC53	interface	C1 metabolism	Formaldehyde oxidation	LacPavin_0818_WC50_Planctomycetales_54_10	Planctomycetes	K10713	LacPavin_0818_WC50_scaffold_679687_5	0.0586807
LacPavin_0419_WC53	interface	C1 metabolism	Formaldehyde oxidation	LacPavin_0419_WC70S_Pseudomonas_59_33	Proteobacteria	K01070,K00121,K10713	LacPavin_0419_WC70S_scaffold_848663_1,LacPavin_0419_WC70S_scaffold_848663_2,LacPavin_0419_WC70S_scaffold_414167_2	0.0554156
LacPavin_0419_WC53	interface	C1 metabolism	Formaldehyde oxidation	LacPavin_0818_WC50_Acidobacteria_64_13	Acidobacteria	K00148	LacPavin_0818_WC50_scaffold_781632_9	0.0529845
LacPavin_0419_WC53	interface	C1 metabolism	Formaldehyde oxidation	LacPavin_0818_WC50_Rhizobiales_65_19	Proteobacteria	K00121	LacPavin_0818_WC50_scaffold_168333_13	0.0497176
LacPavin_0419_WC53	interface	C1 metabolism	Formaldehyde oxidation	LacPavin_0920_WC57_Methylococcales_48_27	Proteobacteria	K10713	LacPavin_0920_WC57_scaffold_637405_14	0.0485006
LacPavin_0419_WC53	interface	C1 metabolism	Formaldehyde oxidation	LacPavin_0920_WC12_Planctomycetales_54_15	Planctomycetes	K10713	LacPavin_0920_WC12_scaffold_162090_20	0.045045
LacPavin_0419_WC53	interface	C1 metabolism	Formaldehyde oxidation	LacPavin_0419_WC70L_Burkholderiales_50_7	Proteobacteria	K00121	LacPavin_0419_WC70L_scaffold_789074_2	0.044571
LacPavin_0419_WC53	interface	C1 metabolism	Formate oxidation	LacPavin_0920_WC57_Burkholderiales_44_21	Proteobacteria	K00123,K22515,K00124	LacPavin_0920_WC57_scaffold_1188537_9,LacPavin_0920_WC57_scaffold_159183_2,LacPavin_0920_WC57_scaffold_1188537_8	1.88729
LacPavin_0419_WC53	interface	C1 metabolism	Formate oxidation	LacPavin_0419_WC53_Rhizobiales_63_29	Proteobacteria	K00123,K22515,K00124	LacPavin_0419_WC53_scaffold_191845_1,LacPavin_0419_WC53_scaffold_258165_7,LacPavin_0419_WC53_scaffold_154649_2	1.23648
LacPavin_0419_WC53	interface	C1 metabolism	Formate oxidation	LacPavin_0419_WC53_Planctomycetales_52_27	Planctomycetes	K00123,K22515	LacPavin_0419_WC53_scaffold_41204_4,LacPavin_0419_WC53_scaffold_41204_5	1.17592
LacPavin_0419_WC53	interface	C1 metabolism	Formate oxidation	LacPavin_0419_WC53_Burkholderiales_60_14	Proteobacteria	K00123,K22515,K00124	LacPavin_0419_WC53_scaffold_13311_41,LacPavin_0419_WC53_scaffold_13311_43,LacPavin_0419_WC53_scaffold_13311_29	0.597525
LacPavin_0419_WC53	interface	C1 metabolism	Formate oxidation	LacPavin_0419_WC53_Planctomycetia_56_14	Planctomycetes	K00123,K22515	LacPavin_0419_WC53_scaffold_481747_33,LacPavin_0419_WC53_scaffold_481747_30	0.597169
LacPavin_0419_WC53	interface	C1 metabolism	Formate oxidation	LacPavin_0419_WC53_Aeromonas_58_12	Proteobacteria	K00123,K00124	LacPavin_0419_WC53_scaffold_199979_124,LacPavin_0419_WC53_scaffold_199979_123	0.513088
LacPavin_0419_WC53	interface	C1 metabolism	Formate oxidation	LacPavin_0419_WC53_Alphaproteobacteria_67_8	Proteobacteria	K00123,K22515,K00124	LacPavin_0419_WC53_scaffold_95601_8,LacPavin_0419_WC53_scaffold_95601_7,LacPavin_0419_WC53_scaffold_195626_73	0.332766
LacPavin_0419_WC53	interface	C1 metabolism	Formate oxidation	LacPavin_0419_WC53_Afipia_58_6	Proteobacteria	K00123,K22515	LacPavin_0419_WC53_scaffold_16589_2,LacPavin_0419_WC53_scaffold_16589_3	0.257616
LacPavin_0419_WC53	interface	C1 metabolism	Formate oxidation	LacPavin_0920_WC12_Burkholderiales_47_24	Proteobacteria	K00123,K22515,K00124	LacPavin_0920_WC12_scaffold_205158_18,LacPavin_0920_WC12_scaffold_205158_19,LacPavin_0920_WC12_scaffold_43279_9	0.166214
LacPavin_0419_WC53	interface	C1 metabolism	Formate oxidation	LacPavin_0818_WC50_Alphaproteobacteria_64_9	Proteobacteria	K00123,K22515,K00124	LacPavin_0818_WC50_scaffold_892133_28,LacPavin_0818_WC50_scaffold_855740_15,LacPavin_0818_WC50_scaffold_892133_27	0.133356
LacPavin_0419_WC53	interface	C1 metabolism	Formate oxidation	LacPavin_0818_WC40_Burkholderiales_72_27	Proteobacteria	K00123,K22515	LacPavin_0818_WC40_scaffold_941904_5,LacPavin_0818_WC40_scaffold_941904_6	0.129106
LacPavin_0419_WC53	interface	C1 metabolism	Formate oxidation	LacPavin_0818_WC50_Rhodospirillales_68_11	Proteobacteria	K00123,K00124	LacPavin_0818_WC50_scaffold_1113943_14,LacPavin_0818_WC50_scaffold_1113943_15	0.0852648
LacPavin_0419_WC53	interface	C1 metabolism	Formate oxidation	LacPavin_0818_WC50_Rhizobiales_65_10	Proteobacteria	K00123,K22515,K00124	LacPavin_0818_WC50_scaffold_814855_4,LacPavin_0818_WC50_scaffold_814855_5,LacPavin_0818_WC50_scaffold_208552_2	0.0782036
LacPavin_0419_WC53	interface	C1 metabolism	Formate oxidation	LacPavin_0818_WC50_Burkholderiales_63_11	Proteobacteria	K00123,K22515	LacPavin_0818_WC50_scaffold_163960_83,LacPavin_0818_WC50_scaffold_163960_82	0.0747724
LacPavin_0419_WC53	interface	C1 metabolism	Formate oxidation	LacPavin_0818_WC50_Rhizobiales_65_19	Proteobacteria	K00123,K22515,K00124	LacPavin_0818_WC50_scaffold_345076_8,LacPavin_0818_WC50_scaffold_345076_9,LacPavin_0818_WC50_scaffold_581761_43	0.0497176
LacPavin_0419_WC53	interface	C1 metabolism	Formate oxidation	LacPavin_0419_WC70L_Burkholderiales_50_7	Proteobacteria	K00123,K22515,K00124	LacPavin_0419_WC70L_scaffold_321685_1,LacPavin_0419_WC70L_scaffold_114884_8,LacPavin_0419_WC70L_scaffold_597612_2	0.044571
LacPavin_0419_WC53	interface	C1 metabolism	Formate oxidation	LacPavin_0818_WC50_Betaproteobacteria_61_7	Proteobacteria	K00123,K22515	LacPavin_0818_WC50_scaffold_1086376_6,LacPavin_0818_WC50_scaffold_1086376_7	0.0371963
LacPavin_0419_WC53	interface	C1 metabolism	Methanol oxidation	LacPavin_0419_WC53_Methylobacter_49_11	Proteobacteria	K14028	LacPavin_0419_WC53_scaffold_317686_9	0.481252
LacPavin_0419_WC53	interface	C1 metabolism	Methanol oxidation	LacPavin_0920_WC57_Methylococcales_48_27	Proteobacteria	K14028	LacPavin_0920_WC57_scaffold_335736_9	0.0485006
LacPavin_0419_WC53	interface	C1 metabolism	Methyl amine -> formaldehyde	LacPavin_0419_WC53_Rhodococcus_63_12	Actinobacteria	K15228	LacPavin_0419_WC53_scaffold_419709_6	0.486464
LacPavin_0419_WC53	interface	Carbon fixation	Calvin cycle	LacPavin_0818_WC50_Gallionellales_51_24	Proteobacteria	K01601	LacPavin_0818_WC50_scaffold_967277_4	0.707516
LacPavin_0419_WC53	interface	Carbon fixation	Calvin cycle	LacPavin_0419_WC53_Rhizobiales_62_6	Proteobacteria	K01601	LacPavin_0419_WC53_scaffold_176139_17	0.269104
LacPavin_0419_WC53	interface	Carbon fixation	Calvin cycle	LacPavin_0818_WC45_Mycobacterium_66_14	Actinobacteria	K01601	LacPavin_0818_WC45_scaffold_2432_6	0.180843
LacPavin_0419_WC53	interface	Carbon fixation	Calvin cycle	LacPavin_0920_WC57_Cyanobium_64_7	Cyanobacteria	K01601	LacPavin_0920_WC57_scaffold_60420_7	0.166484
LacPavin_0419_WC53	interface	Carbon fixation	Calvin cycle	LacPavin_0920_WC12_Cyanobium_63_22	Cyanobacteria	K01601	LacPavin_0920_WC12_scaffold_731800_3	0.0866208
LacPavin_0419_WC53	interface	Carbon fixation	Calvin cycle	LacPavin_0920_WC12_Cyanobium_63_22	Cyanobacteria	K01601	LacPavin_0920_WC12_scaffold_146098_3	0.0866208
LacPavin_0419_WC53	interface	Carbon fixation	Calvin cycle	LacPavin_0818_WC50_Cyanobium_65_9	Cyanobacteria	K01601	LacPavin_0818_WC50_scaffold_193852_11	0.0646462
LacPavin_0419_WC53	interface	Carbon fixation	Reverse TCA cycle	LacPavin_0818_WC45_Nitrospirae_58_51	Nitrospirae	K15230,K15231	LacPavin_0818_WC45_scaffold_786323_341,LacPavin_0818_WC45_scaffold_786323_342	0.17568
LacPavin_0419_WC53	interface	Methane metabolism	Methane oxidation	LacPavin_0419_WC53_Methylobacter_49_11	Proteobacteria	K10944,K10945,K10946	LacPavin_0419_WC53_scaffold_276615_87,LacPavin_0419_WC53_scaffold_276615_86,LacPavin_0419_WC53_scaffold_276615_88	0.481252
LacPavin_0419_WC53	interface	Methane metabolism	Methane oxidation	LacPavin_0419_WC53_Methylobacter_49_11	Proteobacteria	K16160,K16162	LacPavin_0419_WC53_scaffold_61224_134,LacPavin_0419_WC53_scaffold_61224_132	0.481252
LacPavin_0419_WC53	interface	Methane metabolism	Methane oxidation	LacPavin_0818_WC45_Methylococcales_42_49	Proteobacteria	K16160,K16162	LacPavin_0818_WC45_scaffold_934218_27,LacPavin_0818_WC45_scaffold_934218_29	0.396806
LacPavin_0419_WC53	interface	Methane metabolism	Methane oxidation	LacPavin_0920_WC57_Proteobacteria_53_33	Proteobacteria	K10944,K10945,K10946	LacPavin_0920_WC57_scaffold_158669_11,LacPavin_0920_WC57_scaffold_158669_10,LacPavin_0920_WC57_scaffold_172862_60	0.194798
LacPavin_0419_WC53	interface	Methane metabolism	Methane oxidation	LacPavin_0419_WC70S_Methylobacter_40_16	Proteobacteria	K10944,K10945,K10946	LacPavin_0419_WC70S_scaffold_1132512_24,LacPavin_0419_WC70S_scaffold_1132512_25,LacPavin_0419_WC70S_scaffold_1132512_23	0.190269
LacPavin_0419_WC53	interface	Methane metabolism	Methane oxidation	LacPavin_0419_WC70S_Methylobacter_40_16	Proteobacteria	K16160,K16162	LacPavin_0419_WC70S_scaffold_806935_10,LacPavin_0419_WC70S_scaffold_806935_12	0.190269
LacPavin_0419_WC53	interface	Methane metabolism	Methane oxidation	LacPavin_0920_WC57_Methylococcales_48_27	Proteobacteria	K10944,K10945,K10946	LacPavin_0920_WC57_scaffold_222763_107,LacPavin_0920_WC57_scaffold_222763_106,LacPavin_0920_WC57_scaffold_222763_108	0.0485006
LacPavin_0419_WC53	interface	Methane metabolism	Methane oxidation	LacPavin_0920_WC57_Methylococcales_48_27	Proteobacteria	K16160,K16162	LacPavin_0920_WC57_scaffold_329439_35,LacPavin_0920_WC57_scaffold_329439_33	0.0485006
LacPavin_0419_WC70L	anoxic zone	C1 metabolism	Aerobic CO oxidation	LacPavin_0419_WC70L_Chloroflexi_45_14	Chloroflexi	K03518,K03519,K03520	LacPavin_0419_WC70L_scaffold_129878_9,LacPavin_0419_WC70L_scaffold_10847_48,LacPavin_0419_WC70L_scaffold_129878_10	0.736654
LacPavin_0419_WC70L	anoxic zone	C1 metabolism	Aerobic CO oxidation	LacPavin_0920_WC70_Chloroflexi_64_18	Chloroflexi	K03518,K03519,K03520	LacPavin_0920_WC70_scaffold_1310615_30,LacPavin_0920_WC70_scaffold_219233_6,LacPavin_0920_WC70_scaffold_219233_2	0.735566
LacPavin_0419_WC70L	anoxic zone	C1 metabolism	Aerobic CO oxidation	LacPavin_0419_WC53_Rhodococcus_63_12	Actinobacteria	K03518,K03519,K03520	LacPavin_0419_WC53_scaffold_467692_4,LacPavin_0419_WC53_scaffold_467692_5,LacPavin_0419_WC53_scaffold_467692_3	0.0703318
LacPavin_0419_WC70L	anoxic zone	C1 metabolism	Aerobic CO oxidation	LacPavin_0818_WC40_Burkholderiales_72_27	Proteobacteria	K03518,K03519,K03520	LacPavin_0818_WC40_scaffold_477430_40,LacPavin_0818_WC40_scaffold_477430_41,LacPavin_0818_WC40_scaffold_648209_115	0.0678554
LacPavin_0419_WC70L	anoxic zone	C1 metabolism	Aerobic CO oxidation	LacPavin_0419_WC53_Actinobacteria_62_15	Actinobacteria	K03518,K03519,K03520	LacPavin_0419_WC53_scaffold_336234_5,LacPavin_0419_WC53_scaffold_336234_6,LacPavin_0419_WC53_scaffold_431301_7	0.063134
LacPavin_0419_WC70L	anoxic zone	C1 metabolism	Aerobic CO oxidation	LacPavin_0419_WC53_Rhodococcus_65_21	Actinobacteria	K03518,K03519,K03520	LacPavin_0419_WC53_scaffold_221238_2,LacPavin_0419_WC53_scaffold_66137_1,LacPavin_0419_WC53_scaffold_221238_3	0.0486628
LacPavin_0419_WC70L	anoxic zone	C1 metabolism	Formaldehyde oxidation	LacPavin_0419_WC70S_Methylobacter_40_16	Proteobacteria	K01070,K00121,K10713	LacPavin_0419_WC70S_scaffold_1317609_35,LacPavin_0419_WC70S_scaffold_1317609_34,LacPavin_0419_WC70S_scaffold_1047451_9	1.42661
LacPavin_0419_WC70L	anoxic zone	C1 metabolism	Formaldehyde oxidation	LacPavin_0419_WC53_Methylobacter_49_11	Proteobacteria	K10713	LacPavin_0419_WC53_scaffold_297981_30	0.426887
LacPavin_0419_WC70L	anoxic zone	C1 metabolism	Formaldehyde oxidation	LacPavin_0419_WC90_Methanosaeta_51_22	Euryarchaeota	K10713	LacPavin_0419_WC90_scaffold_352712_23	0.341217
LacPavin_0419_WC70L	anoxic zone	C1 metabolism	Formaldehyde oxidation	LacPavin_0419_WC53_Aeromonas_58_12	Proteobacteria	K01070,K00121	LacPavin_0419_WC53_scaffold_346164_134,LacPavin_0419_WC53_scaffold_346164_133	0.310995
LacPavin_0419_WC70L	anoxic zone	C1 metabolism	Formaldehyde oxidation	LacPavin_0419_WC70L_Burkholderiales_50_7	Proteobacteria	K00121	LacPavin_0419_WC70L_scaffold_789074_2	0.308983
LacPavin_0419_WC70L	anoxic zone	C1 metabolism	Formaldehyde oxidation	LacPavin_0920_WC70_Bacteria_62_11	Planctomycetes	K10713	LacPavin_0920_WC70_scaffold_1133872_3	0.271234
LacPavin_0419_WC70L	anoxic zone	C1 metabolism	Formaldehyde oxidation	LacPavin_0920_WC57_Proteobacteria_53_33	Proteobacteria	K10713	LacPavin_0920_WC57_scaffold_319809_3	0.186841
LacPavin_0419_WC70L	anoxic zone	C1 metabolism	Formaldehyde oxidation	LacPavin_0419_WC53_Planctomycetales_55_40	Planctomycetes	K10713	LacPavin_0419_WC53_scaffold_318844_22	0.166885
LacPavin_0419_WC70L	anoxic zone	C1 metabolism	Formaldehyde oxidation	LacPavin_0920_WC57_Methylococcales_48_27	Proteobacteria	K10713	LacPavin_0920_WC57_scaffold_637405_14	0.147702
[truncated: 2,007 more rows]

## Sheet: Table S6
compartment	sample	representative_scaffold	covered_fraction	percentage_relative_coverage	revised_form	revised_taxonomy
[truncated: 357 more rows]

[truncated: 6 more sheets: Table S7, Table S8, Table S9, Table S10, Table S11, Table S12]
